# Supplementary material for: Tanc2-mediated mTOR inhibition balances mTORC1/2 signaling in the developing mouse brain and human neurons
Source: Nat Commun. 2021 May 11;12:2695. doi: 10.1038/s41467-021-22908-4 (PMC8113471; doi:10.1038/s41467-021-22908-4)
Supplement: Supplementary file 4 — Source Data [file 41467_2021_22908_MOESM4_ESM.zip]

Archive with 2 entries (2 files):
- Source data/Source Data 1.xlsx
- Source data/Source data 2.pdf
