# Supplementary material for: Tanc2-mediated mTOR inhibition balances mTORC1/2 signaling in the developing mouse brain and human neurons
Source: Nat Commun. 2021 May 11;12:2695. doi: 10.1038/s41467-021-22908-4 (PMC8113471; doi:10.1038/s41467-021-22908-4)
Supplement: Supplementary file 4 — Source Data [file 41467_2021_22908_MOESM4_ESM.zip › Source data/Source Data 1.xlsx]

## Sheet: Fig 1
Fig 1 raw data values
a											a									a			a
Escape latency (s)											Cumulative duration (s)									Number of crossing			Swim speed
WT					HT						WT-T	HT-T	WT-AR	HT-AR	WT-AL	HT-AL	WT-O	HT-O		WT	HT		WT	HT
1	2	3	4	5	1	2	3	4	5		35.368	14.681	5.67222	10.3435	15.1815	25.0245	4.00392	10.1766		5	1		17.5728	9.11994
60	31	18.3333	8	15.3333	60	60	60	52.3333	8.33333		36.2021	22.8557	16.1825	7.34052	3.50343	20.5201	4.33758	9.50931		5	2		15.4379	14.2446
51.3333	39.3333	14	32.3333	12.3333	60	60	60	60	26.3333		22.3552	25.6918	6.17271	19.5191	15.5152	9.67614	16.1825	5.33856		5	5		18.6236	17.5481
60	35	10.3333	5.66667	26.6667	60	43.3333	53.6667	49.6667	19		29.6957	35.7016	10.3435	7.50735	11.3444	7.34052	8.84199	9.67614		4	5		14.5053	15.6889
50.3333	60	29.3333	27	16	60	34	30.6667	27.3333	20.6667		18.5181	21.6879	18.0176	20.6869	8.84199	6.84003	14.8479	11.0108		1	1		17.1611	11.163
60	48	24.6667	32.3333	22.6667	60	43.3333	43.6667	23.3333	13.6667		32.365	23.1894	9.34248	5.50539	13.6801	31.1972	4.83807	0.33366		2	1		13.8047	15.2711
50.3333	30	12.6667	10.3333	19.6667	60	31	41.3333	22.3333	35		22.1884	18.0176	10.1766	30.0294	12.8459	7.50735	15.0147	4.67124		3	1		18.0647	11.1891
60	53.3333	48	26.3333	10.6667	60	44	51.6667	39	23.3333		23.8567	28.3611	8.67516	11.8449	13.3464	19.6859	14.3474	0.33366		2	3		15.1234	6.22865
56.3333	44.3333	33	10	9.33333	60	60	60	58.3333	60		38.0372	0	16.683	0	5.50539	35.368	0	24.8577		6	0		12.171	3.53948
45.3333	24.6667	18	16.3333	16	60	30	34.3333	13.6667	12.6667		6.84003	24.0235	9.00882	20.3533	23.1894	8.67516	21.1874	7.17369		1	3		13.2122	11.4558
44.3333	9	15	12.6667	7	60	60	60	60	54		37.7036	24.8577	13.0127	12.6791	4.83807	16.8498	4.67124	5.83905		6	4		12.8309	14.9488
45	28.6667	23	11	8.33333	42	42.3333	23.6667	21.6667	21.6667		20.6869	6.17271	6.84003	18.3513	21.8547	21.3542	10.8439	14.3474		5	1		16.156	12.225
50.6667	36.6667	38.3333	46.3333	23.3333	60	46.6667	60	52.3333	8.66667		26.0255	25.6918	9.67614	17.684	14.0137	8.3415	10.5103	8.50833		2	4		17.947	12.2932
34	32.3333	16.6667	18.6667	19.6667	60	46.3333	39	29.3333	31.3333		46.0451	18.685	1.6683	18.8518	4.33758	14.8479	8.17467	7.67418		5	2		12.2163	13.7933
60	45	60	22.3333	37.3333	20.6667	60	50	10	20.6667		20.6869	20.1864	19.1854	12.3454	8.00784	20.1864	12.3454	7.50735		2	2		18.6301	12.606
60	29	60	46.6667	40	60	53.3333	60	51.3333	32		51.8841	11.6781	3.00294	23.1894	5.33856	14.1806	0	11.1776		9	0		8.16724	12.4325
55.3333	60	43.3333	17.3333	12.6667	60	60	60	60	60		39.8724	19.0186	12.5123	14.3474	5.0049	23.3562	2.83611	3.50343		6	0		12.998	16.1863
60	35.6667	20	15.3333	10	34.6667	56	29.6667	29.3333	32		25.8586	15.8488	23.3562	4.50441	8.17467	31.6977	2.83611	8.17467		2	3		13.4989	13.1869
47.3333	20.6667	46.6667	4.33333	35.3333	60	60	47.3333	60	41.3333		36.5358	0	17.684	0	6.00588	21.0206	0	39.205		2	0		9.39005	4.0551
60	60	56.6667	24	46	43.3333	45	29	25	40		41.7075	35.7016	4.83807	7.67418	10.3435	8.50833	3.3366	8.3415		5	9		8.33701	18.2767
33.6667	48.3333	50	47	30.6667	55	46.6667	32.6667	19.3333	30.6667
b
fEPSP slope last 5 min (% of baseline)
WT	HT
142.359	128.34
165.948	152.48
158.793	151.69
162.462	114.451
167.2	113.261
141.483	144.369
127.908	117.491
162.282	133.436
119.605	147.569
158.311	120.411
177.938
145.209
c
WT																						HT
FV											RS											FV											RS
0.5	0.75	1	1.25	1.5	1.75	2	2.25	2.5	2.75	3	0.5	0.75	1	1.25	1.5	1.75	2	2.25	2.5	2.75	3	0.5	0.75	1	1.25	1.5	1.75	2	2.25	2.5	2.75	3	0.5	0.75	1	1.25	1.5	1.75	2	2.25	2.5	2.75	3
0.047404	0.0939941	0.136108	0.174866	0.210775	0.252991	0.287781	0.32135	0.364787	0.388489	0.423177	0.0980922	0.269861	0.370275	0.466916	0.528972	0.62968	0.683595	0.775147	0.84432	0.904339	0.985704	0.0667318	0.132548	0.178121	0.213928	0.249227	0.289917	0.320129	0.350342	0.390218	0.423991	0.457052	0.149534	0.267391	0.35807	0.428263	0.506592	0.578817	0.656122	0.694777	0.751738	0.79548	0.835152
0.0645955	0.107727	0.162048	0.199076	0.224406	0.262756	0.292664	0.321147	0.354614	0.376689	0.401713	0.161741	0.28163	0.371298	0.469971	0.528971	0.563552	0.661204	0.732411	0.743601	0.814807	0.857531	0.0643921	0.0979614	0.137431	0.172526	0.207316	0.231628	0.271505	0.294189	0.310669	0.33905	0.361532	0.167846	0.280762	0.37638	0.484204	0.499464	0.562532	0.622549	0.676466	0.702918	0.740556	0.797526
0.0880941	0.137838	0.175985	0.209758	0.248515	0.272319	0.301717	0.328674	0.359904	0.383403	0.412699	0.181216	0.27771	0.347899	0.407916	0.469963	0.51879	0.562532	0.602205	0.661204	0.701893	0.726307	0.0560506	0.10966	0.158386	0.195618	0.241903	0.270793	0.309753	0.345561	0.381673	0.404561	0.429077	0.137039	0.222775	0.286718	0.381612	0.455728	0.500489	0.574738	0.609325	0.673411	0.69986	0.752771
0.0917562	0.15625	0.225016	0.277507	0.334981	0.386047	0.430705	0.476888	0.515239	0.54891	0.577494	0.147648	0.284834	0.399784	0.499472	0.570671	0.676463	0.726308	0.774117	0.855497	0.90941	0.991807	0.0864665	0.160828	0.222778	0.280253	0.324605	0.374044	0.424398	0.461019	0.509338	0.551453	0.586853	0.146774	0.299071	0.371298	0.446572	0.50048	0.566601	0.613394	0.648998	0.710031	0.745642	0.796509
0.0226847	0.0771078	0.145976	0.19928	0.249939	0.295512	0.337321	0.386353	0.427551	0.461222	0.495911	0.0520235	0.182522	0.292968	0.41504	0.490316	0.549308	0.666291	0.69986	0.748688	0.827015	0.898221	0.00661214	0.0743612	0.155945	0.212402	0.276489	0.342306	0.397441	0.453695	0.498962	0.56193	0.619914	0.0126275	0.166976	0.325522	0.415034	0.565584	0.652049	0.729359	0.788359	0.888048	0.969427	1.03555
0.0574748	0.107524	0.144246	0.18575	0.232747	0.264791	0.323893	0.360107	0.39327	0.434774	0.476278	0.131007	0.280758	0.381464	0.480136	0.566601	0.655104	0.713094	0.789389	0.869752	0.931804	0.982662	0.0112915	0.0582886	0.138041	0.204468	0.255737	0.310466	0.365397	0.417684	0.474955	0.525106	0.574544	0.0309273	0.20418	0.38655	0.525914	0.658158	0.736481	0.832102	0.938913	1.04369	1.14236	1.21358
0.0139364	0.107218	0.192769	0.245361	0.296326	0.350545	0.374552	0.401815	0.456238	0.4835	0.515442	0.143367	0.230335	0.305176	0.415045	0.480006	0.494537	0.56458	0.563566	0.701191	0.714264	0.720517	0.0220744	0.0759888	0.120341	0.185852	0.238546	0.296834	0.342611	0.403748	0.449219	0.510356	0.547384	0.0361273	0.195896	0.320438	0.413872	0.524894	0.602207	0.711049	0.777178	0.805665	0.864659	0.89924
0.0694784	0.133667	0.164795	0.200602	0.234477	0.27832	0.29246	0.313924	0.335286	0.364176	0.384318	0.196328	0.321451	0.363159	0.442502	0.485227	0.539136	0.576779	0.64086	0.684601	0.686635	0.747669	0.0524902	0.169271	0.240072	0.285543	0.333049	0.373942	0.418498	0.447388	0.479126	0.515239	0.547791	0.1119	0.273638	0.353998	0.460808	0.503533	0.567617	0.605256	0.626618	0.705962	0.72122	0.799548
0.09552	0.164591	0.207926	0.256958	0.315959	0.343018	0.382487	0.406596	0.435079	0.470276	0.484517	0.167845	0.2889	0.392653	0.463863	0.582876	0.628653	0.699859	0.733427	0.790393	0.844306	0.878893	0.0887044	0.218811	0.274557	0.323486	0.364482	0.411784	0.451762	0.484111	0.53243	0.570577	0.616048	0.115969	0.299068	0.39062	0.470986	0.546265	0.587972	0.625607	0.668326	0.733429	0.792429	0.83617
0.109863	0.17568	0.215149	0.260722	0.286458	0.319214	0.348816	0.387065	0.41392	0.450033	0.482686	0.228881	0.364176	0.422158	0.518791	0.565584	0.650014	0.696807	0.774117	0.845337	0.915527	0.971476	0.220846	0.26825	0.301514	0.305379	0.316467	0.332438	0.348206	0.369771	0.386556	0.411886	0.430094	0.355016	0.426227	0.478106	0.496417	0.542193	0.557452	0.571696	0.616453	0.644939	0.688677	0.729363
d
WT						HT
25	50	75	100	200	300	25	50	75	100	200	300
154.651	156.035	150.21	144.218	130.772	130.772	178.631	184.962	166.833	155.528	134.829	114.788
148.507	158.844	157.325	161.344	129.284	115.156	148.702	159.626	142.715	141.535	122.571	113.153
178.742	173.473	165.917	154.167	129.344	109.814	170.204	172.407	161.078	150.743	134.106	116.254
182.707	180.842	168.492	172.188	141.322	123.871	161.263	160.856	155.115	151.6	128.546	113.567
179.186	181.018	159.234	152.64	134.782	124.858	182.609	175.074	164.833	158.561	130.811	105.786
177.165	171.131	157.793	167.557	130.67	119.973	158.406	157.587	154.286	152.382	125.298	129.171
162.243	166.077	170.331	170.437	125.012	130.639	167.972	159.767	145.499	150.513	143.103	124.841
153.504	168.175	169.871	162.318	130.744	129.115	163.456	172.299	165.207	154.919	129.185	122.248
155.93	170.639	161.585	163.412	130.552	120.489	187.419	194.541	178.325	166.7	146.792	131.019
164.18	160.842	155.47	144.984	134.636	122.397	185.431	191.192	173.473	167.162	139.142	126.823
e
fEPSP slope last 5 min (% of baseline)
WT	HT
157.08	145.164
131.194	118.107
173.499	115.018
121.81	127.753
131.458	130.867
131.747	156.732
134.764	133.645
132.399	137.185
143.637	138.675
162.694	126.809
148.463	126.924
134.772	131.201
f
WT														HT
FV							RS							FV							RS
0.5	1	1.5	2	3	4	5	0.5	1	1.5	2	3	4	5	0.5	1	1.5	2	3	4	5	0.5	1	1.5	2	3	4	5
0.0295022	0.0683316	0.119934	0.170338	0.250166	0.322399	0.380371	0.0601904	0.151803	0.223297	0.326883	0.489742	0.612187	0.745431	0.0212902	0.0583274	0.113348	0.166088	0.266518	0.373924	0.469649	0.0585504	0.18682	0.3842	0.555193	0.84365	1.0159	1.164
0.062854	0.0436808	0.0919271	0.150818	0.208077	0.304366	0.423751	0.0330254	0.0803383	0.268977	0.366325	0.621514	0.754033	0.9728	0.0115403	0.045936	0.0694815	0.0972806	0.149949	0.213027	0.273344	0.0246259	0.0913117	0.157868	0.227542	0.397242	0.516793	0.636144
0.0272176	0.0705688	0.0928548	0.155762	0.239201	0.305086	0.363863	0.0563583	0.163981	0.257175	0.382233	0.583065	0.773856	0.928825	0.0565999	0.0984497	0.156947	0.205989	0.32693	0.429413	0.52328	0.0868608	0.192432	0.300378	0.424855	0.6677	0.870455	1.0736
0.0338053	0.0664347	0.111377	0.141911	0.22948	0.312663	0.396871	0.0680383	0.192335	0.290868	0.381757	0.625473	0.829509	1.03794	0.0565999	0.0984497	0.156947	0.205989	0.32693	0.429413	0.52328	0.0868608	0.192432	0.300378	0.424855	0.6677	0.870455	1.0736
0.0271077	0.0598796	0.093335	0.137044	0.215767	0.277104	0.342387	0.035753	0.102569	0.175527	0.252909	0.375653	0.509345	0.647778	0.0663371	0.146293	0.231449	0.287223	0.43158	0.5474	0.664038	0.0909956	0.209205	0.309258	0.401294	0.594983	0.811589	1.02365
0.0282758	0.202883	0.291074	0.339012	0.39941	0.469817	0.582129	0.065581	0.524871	0.619465	0.788047	1.05736	1.26776	1.54013	0.0143089	0.0413208	0.0670128	0.102791	0.151207	0.224651	0.280079	0.0365	0.0403022	0.102337	0.183369	0.2709	0.375602	0.480996
0.0328155	0.22586	0.295	0.353552	0.439874	0.539798	0.585221	0.0774054	0.716219	0.896725	1.05442	1.1958	1.38316	1.49742	0.0471598	0.0804077	0.121362	0.153072	0.221419	0.283858	0.33737	0.0590126	0.131478	0.202292	0.265885	0.404875	0.552991	0.677939
0.0065262	0.00809944	0.064115	0.120413	0.231177	0.332827	0.423657	0.100156	0.0295973	0.263008	0.493293	0.733818	1.01285	1.24696	0.0119264	0.0862413	0.177101	0.240052	0.362545	0.480196	0.556466	0.176251	0.336326	0.648276	0.786345	1.12404	1.33682	1.5256
0.0146327	0.123177	0.266341	0.339999	0.471079	0.55701	0.669489	0.079134	0.474923	0.801884	1.05243	1.38808	1.58359	1.82843	0.0183474	0.0998353	0.164767	0.195552	0.259611	0.291707	0.343279	0.0869478	0.297139	0.443008	0.5656	0.753652	0.866567	0.983333
0.0132275	0.0408053	0.145782	0.206338	0.290623	0.376495	0.448692	0.0465886	0.124722	0.620633	0.846626	1.23488	1.5132	1.78972	0.0195298	0.203443	0.281571	0.344942	0.448092	0.510959	0.638134	0.0671816	0.711818	0.907524	1.04058	1.31072	1.4582	1.70999
														0.00260767	0.00281639	0.0545507	0.12986	0.201889	0.302599	0.388363	0.0701861	0.0697678	0.193121	0.351065	0.522419	0.648706	0.832428
														0.00473005	0.00401472	0.0147248	0.0352895	0.138391	0.210368	0.265083	0.0921505	0.0662436	0.0164688	0.140779	0.374864	0.54537	0.704089
														0.00614929	0.0310128	0.11987	0.165773	0.242435	0.314563	0.37904	0.0347886	0.0832489	0.318491	0.448261	0.632362	0.81086	1.00394
g
WT						HT
25	50	100	200	500		25	50	100	200	500
188.095	185.499	156.832	136.547	114.239		137.724	154.466	142.995	133.036	114.595
178.07	175.6	159.574	144.083	105.432		158.095	163.276	146.095	126.806	110.864
175.205	173.99	140.817	120.316	98.9782		98.0663	156.516	141.319	138.501	103.871
151.681	171.553	154.868	136.093	113.249		155.646	153.149	144.474	123.158	91.4683
160.478	160.838	148.097	124.995	109.993		165.619	173.167	165.876	152.859	124.351
145.782	178.51	149.281	152.655	117.728		169.656	179.977	158.495	137.742	103.468
181.205	174.084	162.95	143.481	108.035		152.277	179.453	166.348	130.71	104.231
166.221	181.028	163.026	146.413	112.341		179.08	186.465	161.565	133.569	116.339
163.587	161.498	155.006	133.48	115.784		179.489	181.207	161.565	140.11	118.676
168.08	170.28	161.888	175.609	111.999		174.135	189.159	178.734	147.423	118.262
167.84	173.288	155.234	141.367	110.778		147.303	171.643	162.427	130.215	106.683
						181.33	194.643	165.923	149.927	104.554
						179.09	189.909	176.867	135.7	109.352
h
last 5 min (% of baseline)
WT	HT
85.7219	95.4703
74.3595	81.9379
75.5614	98.1186
55.3375	74.5894
71.1357	87.4435
58.2191	86.0647
74.0136	93.3982
82.1134	95.1295
	66.3657
i
last 5 min (% of baseline)
WT	HT
64.3267	66.6361
66.9772	55.4826
82.1814	59.7412
48.5748	87.0843
62.6732	74.6951
77.1533	71.0336
69.9259	78.3414
66.8937
70.4154

## Sheet: Fig1 b-1
Fig 1 b-1 raw data values
	b
	LTP (male 7-8 w)
		WT																HT
		2015-0518-1	2015-0518-2	2015-0518-3	2015-0518-4	2015-0520-1	2015-0520-2	2015-0520-3	2015-0713-1	2015-0713-2	2016-0304-1	2016-0304-2	2016-0307-1					2015-0519-1	2015-0519-2	2015-0519-3	2015-0519-4	2015-0710-2	2015-0715-2	2015-0715-3	2016-0302-1	2016-0308-1	2016-0308-2
														152.458	4.9822													132.35	4.96732
														Slope	SEM													Slope	SEM
	-20	101.15	103.231	99.0519	99.9645	97.5687	102.569	104.178	102.267	105.48	104.668	104.928	102.484	102.295	0.711593		-20	99.2343	101.432	106.764	99.5286	98.247	107.212	106.488	94.8082	110.985	98.1747	102.287	1.64797
	-19	96.1789	100.75	100.78	103.608	99.2928	96.9725	98.7068	102.182	109.463	103.778	112.18	99.1309	101.919	1.38626		-19	98.1122	97.2435	104.765	92.8621	99.2291	103.47	106.796	94.6049	96.3105	99.0393	99.2432	1.42025
	-18	103.491	104.262	99.2021	104.913	95.5923	96.9331	98.8894	102.7	105.456	104.167	105.682	99.9882	101.773	1.00821		-18	100.591	96.7066	101.481	95.8585	99.0441	93.8803	98.7886	95.9517	97.3484	106.093	98.5743	1.10847
	-17	97.4879	100.42	100.997	101.4	99.9842	100.032	101.652	101.699	103.942	103.319	109.448	97.0245	101.45	0.931303		-17	102.754	99.2455	99.4625	102.052	94.926	98.1126	104.735	99.3593	97.8206	106.861	100.533	1.12434
	-16	101.633	101.678	101.312	102.123	95.2283	97.9539	98.9345	97.3594	101.788	100.064	109.703	102.127	100.825	1.03158		-16	105.557	99.6892	98.1772	101.745	100.74	106.245	99.41	98.4133	101.041	107.282	101.83	1.05609
	-15	98.21	99.0626	97.7089	104.241	102.225	100.69	98.2395	99.7872	104.841	103.973	102.453	96.821	100.688	0.80505		-15	104.314	99.9387	98.3967	94.6391	95.8359	101.058	97.5257	95.8693	100.364	107.94	99.5882	1.30408
	-14	97.4924	97.5964	98.1201	96.6652	100.137	100.741	96.1311	100.879	99.7884	98.324	96.2121	98.0909	98.3481	0.485644		-14	105.456	97.0505	98.8918	99.0625	100.54	101.276	102.758	95.8119	102.664	105.12	100.863	1.01928
	-13	100.819	98.1479	101.545	98.9888	100.42	104.157	99.0582	100.241	102.552	96.2232	92.4118	99.3119	99.4896	0.877375		-13	95.7114	100.029	91.7357	96.7743	100.027	99.9885	98.6088	100.968	97.5066	106.365	98.7715	1.20927
	-12	96.6878	99.7306	99.0027	96.7483	98.8146	101.773	101.506	97.0283	103.596	93.7694	99.7751	101.625	99.1714	0.799926		-12	101.666	97.0847	95.1027	100.506	102.878	95.514	99.8812	95.1805	92.5527	112.375	99.2741	1.79658
	-11	96.7817	95.9602	102.52	94.3239	99.15	102.128	100.024	98.0871	99.2022	102.441	88.8328	99.927	98.2815	1.13495		-11	101.816	97.5569	96.6369	100.076	102.44	103.028	98.9745	102.567	105.188	108.776	101.706	1.14594
	-10	97.7535	97.1325	102.099	96.5263	98.2871	100.217	102.945	102.076	98.2413	98.7004	87.9293	99.4251	98.4443	1.1264		-10	95.5612	97.636	103.95	105.175	103.472	101.068	97.5718	94.1641	94.9529	102.067	99.5619	1.28519
	-9	99.5842	97.7868	101.953	98.7969	103.319	102.666	99.4489	95.9395	95.6787	96.3018	110.093	102.953	100.377	1.18857		-9	96.0847	100.32	103.67	102.997	99.6079	93.876	96.293	105.611	107.345	109.04	101.485	1.61385
	-8	98.7692	95.8156	97.1672	99.8642	101.172	97.4801	98.6754	99.228	98.8334	91.0691	109.655	104.642	99.3643	1.31479		-8	95.0903	98.9297	99.3999	100.064	99.9234	99.6521	97.202	100.865	105.705	77.7944	97.4627	2.34658
	-7	103.78	99.1497	99.3345	99.4497	103.868	102.176	102.119	99.7403	104.756	97.3283	101.169	102.601	101.289	0.662569		-7	99.779	102.528	103.191	103.064	102.515	98.1378	91.924	102.383	89.2199	110.139	100.288	1.89996
	-6	99.2863	103.415	99.0722	98.0217	102.895	97.0772	101.616	93.9582	97.4742	100.053	93.4866	99.2238	98.7983	0.892173		-6	97.9031	103.405	100.99	100.479	102.364	96.78	102.997	105.274	99.7805	111.253	102.123	1.29776
	-5	104.21	102.59	100.81	98.9745	97.6143	98.5274	100.681	96.0236	100.147	104.744	91.795	97.1803	99.4414	1.04567		-5	98.8556	105.197	108.059	102.7	101.924	97.8842	103.453	100.783	95.8639	75.6787	99.0398	2.82976
	-4	103.993	100	101.706	100.682	104.706	100.992	99.5746	102.89	97.629	97.6867	101.016	99.4981	100.864	0.641197		-4	98.337	101.527	100.975	101.461	105.255	96.4495	100.734	103.513	100.568	98.4416	100.726	0.808043
	-3	98.8388	100.302	98.8637	104.938	103.203	95.894	101.375	102.024	91.6922	99.3886	94.7431	101.815	99.4231	1.08901		-3	102.541	103.928	98.3573	101.206	96.6855	92.5091	99.6706	106.772	97.8611	74.6665	97.4197	2.82625
	-2	101.981	103.092	98.7531	101.751	98.5394	98.1165	101.273	101.996	89.5581	98.8086	95.7614	96.5786	98.8506	1.07893		-2	101.228	99.7118	95.3694	97.6081	100.312	104.211	96.1307	102.435	102.225	107.255	100.649	1.15888
	-1	101.873	99.8771	100.002	98.0211	97.9849	102.904	94.9728	103.894	89.882	105.192	92.7272	99.5516	98.9068	1.31557		-1	99.4071	100.84	94.6256	102.141	94.0352	109.648	100.059	104.664	104.697	75.6387	98.5755	2.94428
		100	100	100	100	100	100	100	100	100	100	100	100	100	0			100	100	100	100	100	100	100	100	100	100	100	0
	1	196.009	256.251	208.018	216.141	210.833	196.17	171.114	335.794	227.836	241.754	262.011	198.039	226.664	12.5369		1	168.987	190.955	215.897	175.991	259.648	196.214	251.579	234.896	240.33	192.482	212.698	10.2164
	2	175.669	222.743	183.18	190.764	184.03	170.296	158.431	262.329	200.426	203.944	243.714	186.528	198.504	8.83735		2	148.473	172.655	191.59	149.306	220.115	170.75	188.724	225.891	216.645	172.421	185.657	8.87028
	3	172.062	208.511	179.198	183.736	176.001	164.049	152.826	217.075	184.871	188.575	216.75	173.533	184.766	5.83287		3	139.561	166.958	166.533	153.129	206.59	159.491	157.347	205.283	197.255	142.613	169.476	7.87177
	4	158.798	195.252	180.789	178.142	177.997	161.11	146.952	220.477	173.396	175.819	217.244	175.539	180.126	6.30384		4	146.801	161.015	167.345	146.566	195.801	160.638	166.953	204.124	189.564	164.705	170.351	6.24656
	5	156.704	186.619	172.496	176.769	182.233	157.312	153.922	208.135	168.318	174.039	204.219	176.221	176.416	4.97211		5	146.145	160.588	165.835	139.252	187.08	155.967	135.476	208.198	186.164	155.217	163.992	7.36275
	6	164.532	189.773	169.894	176.914	172.27	153.12	142.11	204.103	164.78	177.387	203.067	175.297	174.437	5.27051		6	140.55	155.846	165.373	137.39	179.921	148.39	141.779	200.791	187.511	158.349	161.59	6.82928
	7	156.999	179.516	166.28	168.048	165.952	153.268	144.292	207.229	157.783	174.035	193.265	173.012	169.973	5.02745		7	143.754	156.771	157.403	136.023	169.948	154.871	130.372	196.966	185.24	151.156	158.25	6.59144
	8	161.013	177.213	165.863	168.499	165.213	149.459	137.342	193.386	154.569	166.326	197.32	170.277	167.207	4.85771		8	138.7	156.585	153.657	134.554	156.927	157.197	140.68	185.897	179.834	151.264	155.529	5.25371
	9	150.63	171.65	159.238	172.353	167.809	149.255	138.44	195.592	143.78	158.736	173.165	163.827	162.04	4.51222		9	138.403	151.271	155.036	134.603	155.511	145.693	143.428	186.378	173.07	143.749	152.714	5.06805
	10	150.16	173.009	164.714	162.885	166.812	147.954	141.156	193.592	135.556	167.601	171.315	167.201	161.83	4.57815		10	135.144	154.023	153.139	131.668	147.298	141.983	133.231	174.516	171.844	111.386	145.423	6.05104
	11	157.38	173.384	164.292	175.601	168.809	146.482	134.376	174.087	136.947	165.806	182.312	157.354	161.402	4.44629		11	133.133	153.195	150.455	133.861	136.991	136.098	146.553	173.999	173.125	140.351	147.776	4.81213
	12	148.517	163.998	154.122	171.237	161.276	144.1	137.962	181.678	142.737	170.531	175.26	152.227	158.637	4.08118		12	135.873	146.81	145.817	132.633	130.051	142.293	123.96	172.627	172.237	136.69	143.899	5.24484
	13	149.403	166.595	158.682	168.091	171.648	141.252	131.326	180.791	138.798	168.304	171.407	161.385	158.973	4.44021		13	131.074	149.782	147.656	129.234	129.952	137.438	128.978	171.431	159.302	101.318	138.617	6.16129
	14	146.369	164.471	154.443	166.206	165.567	141.369	134.493	181.373	138.805	164.638	182.852	159.373	158.33	4.53991		14	138.063	150.229	146.11	134.022	122.53	141.163	126.444	172.299	168.319	133.646	143.283	5.21706
	15	141.396	171.533	153.982	160.315	161.913	141.015	129.576	182.251	138.637	160.525	191.517	156.884	157.462	5.28186		15	136.247	150.695	153.063	126.825	122.785	137.036	118.403	164.308	171.368	136.249	141.698	5.58204
	16	142.803	168.728	156.48	165.67	163.242	137.942	137.086	175.713	137.434	159.258	194.826	164.887	158.673	5.08327		16	132.68	144.818	151.233	128.477	122.988	137.99	113.096	161.871	160.592	130.193	138.394	5.08355
	17	145.377	165.567	160.185	164.351	159.096	138.666	128.827	186.153	140.326	170.957	198.426	161.731	159.972	5.74859		17	126.684	147.334	157.603	126.295	125.517	134.694	114.39	169.448	155.864	133.99	139.182	5.54863
	18	140.628	166.519	155.326	171.582	160.488	140.093	140.66	181.202	137.444	166.304	200.718	156.353	159.777	5.51379		18	128.375	146.241	156.293	125.409	125.219	138.705	123.211	164.416	166.073	125.173	139.911	5.42648
	19	144.083	162.915	154.339	163.46	163.409	142.222	136.087	170.146	127.761	168.878	206.036	165.885	158.768	5.87902		19	133.112	146.211	150.936	127.249	127.281	140.959	111.595	156.531	156.176	130.639	138.069	4.62238
	20	148.928	167.356	160.895	153.674	157.643	142.594	132.339	169.3	135.456	177.273	200.298	159.734	158.791	5.42502		20	129.491	145.846	146.219	122.647	125.915	152.833	110.739	144.952	159.374	132.355	137.037	4.80075
	21	149.667	170.932	158.881	165.746	159.6	137.225	137.147	164.658	126.469	173.152	198.903	160.375	158.563	5.57961		21	129.591	143.462	146.943	124.472	125.915	145.406	111.494	147.22	159.534	125.253	135.929	4.6372
	22	144.607	169.175	159.11	162.872	163.587	136.683	128.679	178.536	130.422	184.991	199.208	156.41	159.523	6.31147		22	129.991	148.954	146.589	120.337	122.894	140.756	101.181	149.193	168.314	123.559	135.177	6.08678
	23	143.425	165.327	155.388	169.011	160.212	139.276	134.079	180.404	135.933	172.704	189.979	158.682	158.702	5.1817		23	134.799	146.236	141.037	120.511	128.19	139.839	103.64	155.395	168.758	129.864	136.827	5.74889
	24	145.1	169.271	161.104	161.807	168.457	139.537	130.27	167.49	136.591	170.614	192.19	155.82	158.188	5.08826		24	126.529	149.373	144.28	124.459	128.85	137.194	111.757	156.114	165.437	128.852	137.285	5.18142
	25	143.027	170.159	158.955	164.548	159.695	139.711	135.799	173.085	129.253	164.492	185.879	149.578	156.182	4.88558		25	124.236	152.53	139.339	123.078	123.382	142.091	116.952	143.384	154.735	127.398	134.713	4.232
	26	150.34	165.739	161.169	158.513	159.894	142.631	130.473	178.423	130.522	166.105	177.759	149.429	155.916	4.58591		26	135.592	147.326	140.257	120.581	124.782	136.016	122.09	143.366	158.681	134.435	136.313	3.7621
	27	144.908	166.629	157.524	159.759	160.933	140.926	132.028	179.923	124.238	167.715	177.525	148.608	155.06	5.00335		27	128.884	151.003	143.778	121.911	132.564	145.994	103.194	141.79	164.834	126.824	136.078	5.44843
	28	147.855	167.345	158.779	163.658	156.006	140.385	131.404	178.306	127.284	158.338	166.696	139.098	152.93	4.54337		28	128.615	139.22	144.479	122.362	133.799	142.107	137.947	147.177	160.743	125.313	138.176	3.60975
	29	146.601	160.953	161.12	168.633	162.524	140.595	129.976	187.678	123.857	164.769	175.408	150.12	156.02	5.35172		29	128.514	150.03	140.519	123.374	128.141	143.232	122.198	134.881	160.759	130.116	136.176	3.92405
	30	144.923	170.48	160.811	161.545	156.232	137.945	127.628	174.246	127.889	167.457	160.077	148.942	153.181	4.55837		30	132.606	150.187	143.034	120.17	127.893	145.441	140.681	136.353	153.647	129.485	137.95	3.34269
	31	145.591	160.628	158.419	164.016	162.398	139.028	133.619	180.836	127.479	163.868	171.436	145.645	154.414	4.63616		31	127.406	148.266	138.474	123.286	122.854	143.819	140.294	142.903	149.064	122.474	135.884	3.4085
	32	148.375	161.225	151.833	161.936	162.468	143.581	130.04	187.84	124.327	165.797	174.163	146.119	154.809	5.17239		32	131.073	142.8	141.709	119.767	122.888	150.269	128.422	136.451	159.319	123.803	135.65	4.07032
	33	148.467	169.535	156.572	165.763	163.049	141.74	128.819	182.896	122.312	164.459	173.72	155.92	156.104	5.20133		33	133.636	149.921	140.913	117.742	115.701	139.091	113.386	145.686	156.556	114.952	132.758	5.10359
	34	148.145	162.356	152.778	161.241	168.324	140.873	128.826	179.567	120.097	160.224	160.599	148.012	152.587	4.81984		34	128.862	149.421	142.606	121.244	122.315	141.051	140.82	146.982	156.863	127.328	137.749	3.84271
	35	146.645	164.479	155.588	160.954	169.825	139.304	127.615	156.02	122.559	159.225	174.406	155.896	152.71	4.6034		35	129.508	148.392	153.262	115.28	119.645	142.691	113.712	131.742	165.7	119.847	133.978	5.62958
	36	149.26	160.579	154.089	159.624	165.326	140.651	134.164	177.037	121.979	160.187	168.561	153.905	153.78	4.44079		36	129.054	148.514	146.381	120.485	114.685	138.008	111.797	127.528	125.427	123.706	128.559	3.91351
	37	140.563	167.075	156.253	168.377	167.76	141.788	130.382	158.685	118.631	162.453	169.651	145.894	152.293	4.83019		37	127.229	150.872	150.918	116.062	120.342	144.166	104.094	132.422	116.54	121.831	128.448	5.02208
	38	149.488	166.498	155.529	163.653	168.587	138.388	130.855	171.404	119.09	157.376	178.031	150.707	154.134	5.06429		38	136.435	152.894	146.512	117.204	125.237	143.033	103.385	142.655	129.825	126.013	132.319	4.74355
	39	146.071	163.262	154.453	163.493	163.453	143.295	131.61	160.296	123.524	156.12	177.859	148.637	152.673	4.34675		39	130.189	152.328	141.203	119.399	121.637	143.759	117.131	140.664	133.763	121.919	132.199	3.80953
	40	144.097	165.787	152.112	159.985	165.488	141.278	133.228	172.451	122.832	150.622	175.198	145.371	152.371	4.61954		40	130.063	154.724	147.25	117.484	120.761	145.22	133.466	142.446	133.443	132.647	135.75	3.70826
	41	145.774	161.024	156.66	161.607	164.021	142.698	133.619	188.034	124.272	152.606	174.805	142.986	154.009	5.09276		41	129.826	153.579	142.565	120.791	121.078	136.958	114.345	135.34	141.194	121.37	131.705	3.90299
	42	146.63	164.926	161.371	161.327	167.645	139.495	127.183	164.452	121	157.336	173.526	150.665	152.963	4.75647		42	126.775	154.124	142.042	118.41	121.841	136.814	136.311	137.637	141.194	124.179	133.933	3.47593
	43	149.999	161.277	156.791	161.157	160.062	139.867	126.648	156.951	121.527	162.392	168.705	148.272	151.137	4.2613		43	131.669	147.383	145.133	112.141	123.126	146.351	107.99	141.656	134.375	126.799	131.662	4.45919
	44	153.691	168.541	157.958	161.69	162.425	141.359	134.639	158.858	120.83	158.519	171.876	144.634	152.918	4.29013		44	132.03	151.413	148.767	113.709	125.776	141.667	110.485	141.962	136.77	126.26	132.884	4.39036
	45	157.21	162.051	155.042	166.479	161.694	142.121	129.523	158.526	116.971	157.35	179.843	148.565	152.948	4.86046		45	131.652	149.241	150.856	119.75	128.804	139.64	106.061	139.971	138.233	128.584	133.279	4.27153
	46	144.023	167.173	156.218	159.52	163.711	140.349	122.203	164.672	121.645	152.537	187.314	147.868	152.269	5.4178		46	125.224	152.433	139.238	114.87	125.911	144.147	94.7809	138.387	151.091	126.749	131.283	5.58453
	47	148.478	170.684	155.259	155.225	164.935	148.688	131.889	160.114	124.448	152.42	177.873	152.31	153.527	4.29227		47	132.331	151.045	140.916	118.447	121.796	142.205	127.852	144.409	143.187	132.14	135.433	3.35461
	48	150.704	174.761	157.151	162.997	170.744	142.313	129.368	151.492	120.896	153.206	186.97	150.193	154.233	5.33722		48	131.657	154.455	138.109	120.357	123.373	134.033	98.0786	140.172	144.289	122.266	130.679	4.94581
	49	147.564	167.778	155.863	159.424	166.398	140.238	129.069	152.095	119.335	148.974	187.219	153.323	152.273	5.16953		49	129.167	155.554	142.287	119.362	126.692	130.739	123.751	141.746	143.849	129.459	134.261	3.5228
	50	149.583	164.889	153.194	161.18	168.451	144.866	131	171.904	120.551	159.755	176.739	151.943	154.505	4.76914		50	129.455	156.653	137.254	118.778	122.492	140.025	119.446	148.427	147.051	127.988	134.757	4.17074
	51	146.873	170.221	159.842	165.375	166.651	139.127	130.161	168.509	118.687	152.093	178.831	154.132	154.208	5.15238		51	128.854	150.663	146.043	113.208	118.881	138.05	96.5574	144.097	152.961	129.257	131.857	5.74119
	52	138.187	171.834	156.62	161.22	163.551	142.832	129.823	173.746	121.735	152.699	189.084	152.652	154.498	5.5663		52	127.477	154.003	147.511	115.243	120.127	136.439	102.66	141.148	149.281	126.908	132.08	5.22353
	53	136.846	170.412	159.787	160.056	161.849	139.514	129.535	170.705	119.948	153.534	173.223	147.906	151.943	4.99885		53	124.398	152.575	154.554	113.934	121.153	134.385	127.006	143.266	155.075	134.323	136.067	4.67122
	54	133.134	161.42	154.745	168.338	167.53	141.312	130.434	154.081	120.209	161.901	166.167	149.743	150.751	4.63821		54	124.833	150.965	150.68	116.721	117.669	143.962	117.663	142.901	155.661	120.555	134.161	5.06669
	55	145.285	168.098	161.942	159.303	163.681	141.386	128.818	154.536	118.617	158.919	176.455	149.508	152.212	4.77952		55	123.97	158.05	156.821	114.612	116.78	141.368	100.484	149.22	148.624	117.852	132.778	6.4474
	56	144.65	162.372	157.923	161.886	174.542	146.377	128.336	163.719	125.003	161.67	180.122	146.805	154.45	4.84582		56	125.359	149.512	158.436	112.704	118.191	143.525	109.73	143.268	148.161	96.1794	130.506	6.57468
	57	137.596	165.406	160.839	155.079	162.892	140.743	129.975	158.602	123.671	156.817	176.821	149.138	151.465	4.5188		57	126.491	153.134	151.959	113.715	107.55	145.326	125.706	147.527	137.118	123.944	133.247	5.10046
	58	139.125	168.583	158.319	169.954	164.893	137.444	127.988	154.441	116.76	157.234	179.202	143.511	151.454	5.39458		58	128.11	155.058	148.289	114.558	109.871	144.255	110.673	132.511	147.383	132.302	132.301	5.21442
	59	142.49	166.161	159.296	163.556	168.891	141.231	127.382	164.003	117.542	155.239	182.426	142.229	152.537	5.39692		59	129.114	154.237	149.962	115.23	117.298	145.413	123.025	114.865	158.393	128.007	133.554	5.33886
	60	147.933	167.216	157.591	161.838	164.783	141.623	125.861	170.646	115.047	160.598	171.119	144.364	152.385	5.17835		60	132.627	150.459	149.803	116.047	113.396	143.328	118.322	129.009	146.791	121.621	132.14	4.60594
		142.359	165.948	158.793	162.462	167.2	141.483	127.908	162.282	119.605	158.311	177.938	145.209	152.458	4.9822			128.34	152.48	151.69	114.451	113.261	144.369	117.491	133.436	147.569	120.411	132.35	4.96732

## Sheet: Fig1 e-1
Fig 1 e-1 raw data values
e
LTP (male 4-5 w)
		WT																HT
																													2015-0424-3
																														131.201
		2015-0413	2015-0415	2015-0417-1-1	2015-0417-1-2	2015-0417-2-2	2015-0421-1	2015-0421-2	2015-0421-3	2015-0421-4	2015-0423-1	2015-0423-2	2015-0423-3					2015-0414-1	2015-0414-2	2015-0418-1	2015-0418-2	2015-0420-1	2015-0420-2	2015-0422-1	2015-0422-2	2015-0422-3	2015-0424-1	2015-0424-2		Slope	SEM
														141.96	4.46345														100.126	100.722	0.661659
														Slope	SEM
	-20	106.155	99.3802	99.779	104.349	99.6705	98.0171	98.4257	101.056	102.618	98.1705	95.748	100.543	100.326	0.835627		-20	103.78	101.249	98.4404	101.781	101.374	96.6584	101.6	100.753	98.066	100.08	104.759
																													97.173	99.3851	0.89375
	-19	98.9514	97.3994	100.397	103.508	96.411	101.808	99.9555	99.7602	107.129	98.136	95.9252	97.5311	99.7427	0.924202		-19	96.8674	100.453	99.3301	99.2185	101.805	99.2521	99.9845	92.2275	99.5542	104.731	102.025
																													98.0374	100.317	0.742408
	-18	99.8877	99.1302	98.0045	100.509	97.9963	101.725	99.9022	96.9698	103.238	97.1223	96.9836	98.4417	99.1592	0.570771		-18	102.803	104.262	99.618	99.4438	100.108	99.1127	102.792	95.4097	100.71	103.236	98.2702
																													98.8392	100.335	0.893588
	-17	99.2155	98.5617	96.1716	110.676	92.4777	97.3308	96.4379	99.6528	100.498	98.8185	96.1506	98.8387	98.7358	1.25067		-17	104.477	102.897	103.815	99.4446	101.341	100.353	100.39	97.9721	96.4082	94.5053	103.582
																													99.9308	101.014	0.574072
	-16	98.0777	101.06	101.33	100.456	98.927	100.596	103.445	99.9803	102.933	99.3596	96.6322	100.843	100.303	0.551386		-16	98.8756	102.334	101.948	99.7381	100.666	97.558	102.769	101.566	104.502	99.425	102.85
																													101.552	101.706	0.602119
	-15	95.125	99.5506	100.68	101.641	97.2263	97.3188	99.8884	100.614	101.509	95.9128	97.3427	98.5013	98.7758	0.631858		-15	101.21	106.746	103.645	99.4856	99.8373	101.057	102.966	101.842	100.652	102.319	99.1584
																													99.5423	98.9021	1.377
	-14	97.1851	102.253	97.8423	101.217	100.86	100.11	100.217	100.598	99.6675	99.0511	97.7108	99.3685	99.6734	0.440935		-14	84.3139	102.673	100.114	100.436	102.693	98.9324	98.5679	100.506	99.7044	99.9368	99.4058
																													101.557	99.9374	0.893917
	-13	97.4385	101.447	100.048	97.7669	101.066	97.4331	100.092	98.4339	99.4382	99.3485	98.4396	100.131	99.2569	0.393108		-13	101.424	104.156	99.6952	101.046	96.0702	97.9816	99.9092	98.8804	101.308	103.914	93.3063
																													104.575	100.331	0.641126
	-12	94.3791	100.332	99.6729	102.276	102.994	101.674	100.132	98.039	97.3919	98.0706	101.889	100.857	99.809	0.712508		-12	98.5714	98.9817	102.483	98.539	98.2637	101.483	98.1599	103.458	101.128	99.2889	99.0365
																													100.039	99.6586	0.442779
	-11	101.805	101.831	95.3009	106.034	106.899	96.0894	102.067	98.9268	97.9595	101.026	100.344	99.5563	100.653	1.00687		-11	101.975	97.1822	101.365	99.4734	100.67	97.1843	98.5242	99.3161	101.263	99.2508	99.6602
																													101.838	99.6429	0.777648
	-10	94.4051	101.429	102.687	102.438	103.245	102.284	100.889	102.041	100.639	102.503	101.343	100.01	101.159	0.671713		-10	96.8136	99.5346	99.8941	101.807	98.6233	100.44	101.07	102.402	101.757	92.9027	98.6329
																													101.723	100.549	0.706165
	-9	104.398	101.164	97.1739	96.6625	107.752	99.5168	102.483	102.893	98.425	100.806	102.606	99.0324	101.076	0.919702		-9	97.2477	100.267	99.0023	101.56	100.218	99.4138	102.883	101.537	105.601	96.4637	100.668
																													93.3401	98.9667	0.752299
	-8	100.988	99.3852	103.363	91.5093	103.119	101.099	96.8476	100.433	97.7384	99.856	100.966	98.8713	99.5147	0.914255		-8	101.085	96.3519	98.7597	100.224	101.006	97.8057	99.0565	100.879	103.017	99.2187	96.8562
																													100.806	99.6218	0.778341
	-7	103.087	99.0592	96.5451	97.649	96.813	101.145	102.07	101.784	97.4473	99.2624	104.012	97.8941	99.7306	0.746362		-7	105.484	97.6325	98.3488	97.9387	100.257	98.8872	100.356	103.642	97.0188	96.3743	98.7165
																													98.0651	98.252	0.570116
	-6	99.427	100.183	98.2821	94.482	100.192	98.8049	96.388	98.4571	97.6169	104.201	101.594	100.993	99.2184	0.729162		-6	99.827	95.4281	95.4503	99.1508	100.644	98.7467	100.128	96.9496	95.6892	100.703	98.2419
																													98.769	100.123	1.00146
	-5	98.6009	97.8787	102.817	99.2641	99.8877	101.62	102.105	100.263	99.7325	101.542	100.908	102.838	100.621	0.466833		-5	108.323	96.1265	100.794	97.7876	101.096	103.545	95.598	99.5515	102.098	98.1688	99.6219
																													101.392	99.7669	0.717848
	-4	101.622	100.248	107.287	94.711	99.3975	101.356	97.0157	97.7785	96.918	103.748	103.519	105.375	100.748	1.09377		-4	97.4099	97.9486	100.443	101.454	98.2269	104.063	96.4185	101.448	96.076	100.516	101.807
																													100.783	99.9957	0.728745
	-3	105.784	98.757	99.1178	97.6456	99.228	99.1184	100.985	99.7256	100.399	100.564	101.115	99.7464	100.182	0.584694		-3	98.1734	96.7966	98.9921	100.555	98.4859	103.16	98.9001	102.506	96.109	104.26	101.228
																													100.844	100.857	0.729784
	-2	102.126	101.723	102.228	97.1219	97.9469	101.613	101.965	98.7726	99.0467	101.247	102.266	101.484	100.628	0.53642		-2	104.04	102.313	98.5396	99.7093	100.676	106.463	98.9716	99.2916	100.992	101.291	97.1566
																													101.068	99.9171	0.731056
	-1	101.342	99.2279	101.274	100.082	97.8909	101.338	98.6889	103.823	99.6547	101.255	104.507	99.1443	100.686	0.575377		-1	97.2968	96.6689	99.3239	101.208	97.938	97.9029	100.956	99.8619	98.3458	103.416	105.018
																													100	100	0
		100	100	100	100	100	100	100	100	100	100	100	100	100	0			100	100	100	100	100	100	100	100	100	100	100
																													203.685	175.358	8.02942
	1	230.403	169.526	229.531	182.641	172.908	173.406	183.213	201.562	226.773	193.22	214.404	203.052	198.387	6.57144		1	208.583	168.623	130.499	139.106	173.315	220.222	154.143	167.348	190.156	158.821	189.793
																													185.873	157.626	6.35003
	2	200.984	150.544	188.589	161.115	153.633	151.951	160.171	180.674	205.727	172.39	193.485	181.653	175.076	5.65919		2	181.381	153.768	123.373	127.717	156.251	190.612	139.978	154.064	168.588	142.126	167.786
																													171.999	151	5.78186
	3	192.99	148.727	180.158	147.948	146.747	143.225	160.51	166.893	188.868	164.427	182.373	166.726	165.799	4.97495		3	170.896	147.622	121.216	121.518	150.998	187.981	135.989	150.09	155.637	139.403	158.651
																													172.788	149.445	6.26466
	4	186.487	146.606	177.649	155.219	146.765	146.938	155.891	167.898	182.879	161.187	175.161	163.496	163.848	4.10987		4	176.846	143.109	116.98	122.326	149.424	187.919	133.338	149.739	148.443	134.102	158.33
																													164.139	146.51	5.66328
	5	180.456	148.087	175.279	146.588	144.644	141.61	152.02	158.712	181.284	159.073	169.639	160.479	159.823	4.04486		5	175.052	140.84	116.152	121.774	143.24	178.866	130.826	148.614	144.902	136.095	157.621
																													158.101	145.267	5.13457
	6	179.66	144.638	166.341	146.052	142.358	137.587	155.408	159.064	178.042	157.306	169.197	161.432	158.09	3.95855		6	172.24	140.318	117.981	121.848	143.586	175.985	132.017	147.399	147.534	135.063	151.135
																													159.426	143.889	5.43017
	7	179.621	149.132	170.059	143.532	143.745	138.2	150.961	154.255	171.677	156.443	165.434	154.026	156.424	3.68289		7	167.22	137.749	112.415	118.888	139.872	176.422	129.894	150.435	146.779	135.673	151.893
																													154.234	141.673	5.13879
	8	177.722	142.49	167.395	139.295	139.291	131.969	146.082	152.963	172.644	153.873	163.58	150.408	153.143	4.17411		8	168.068	138.631	114.56	120.35	141.116	174.16	131.052	143.634	141.659	126.249	146.356
																													156.168	140.481	4.56411
	9	171.985	143.795	169.552	143.569	140.149	131.245	146.444	152.196	171.307	153.046	162.128	151.243	153.055	3.80557		9	160.285	136.543	113.172	120.299	140.461	168.499	130.587	142.962	142.026	133.372	141.394
																													155.335	139.573	5.01935
	10	169.126	142.079	158.707	138.589	143.557	129.715	145.039	151.799	164.384	154.782	158.552	148.751	150.423	3.27725		10	164.568	132.282	111.446	115.558	138.205	169.202	131.175	143.72	139.363	131.973	142.054
																													149.179	137.842	4.83543
	11	171.373	141.937	162.357	139.782	133.694	128.178	144.082	151.055	166.419	155.133	158.766	148.323	150.092	3.82637		11	158.04	130.206	109.55	116.178	139.112	171.119	130.754	141.582	136.505	131.493	140.382
																													148.619	137.85	4.72881
	12	167.129	150.311	164.038	137.912	134.132	128.814	142.762	149.733	162.061	152.165	155.737	145.146	149.162	3.46844		12	162.68	132.881	110.727	116.013	133.392	166.641	129.435	138.768	141.055	132.001	141.986
																													147.35	136.204	4.70522
	13	167.586	145.37	166.029	136.171	132.352	131.001	139.266	149.178	161.057	151.611	155.937	143.508	148.256	3.62327		13	157.731	131.448	109.543	121.506	130.598	169.341	126.09	140.463	136.518	124.905	138.962
																													145.242	135.499	4.44302
	14	167.648	143.285	162.165	132.982	137.104	128.323	142.449	147.485	159.534	152.862	154.371	144.689	147.741	3.45848		14	158.091	130.484	110.228	116.177	133.25	163.491	129.008	138.483	139.491	125.207	136.836
																													145.203	135.306	4.48728
	15	166.433	141.148	157.328	133.041	134.622	131.839	141.513	148.512	157.757	153.354	149.793	140.872	146.351	3.16854		15	159.208	130.22	110.639	114.66	130.63	161.607	129.18	140.159	139.805	124.143	138.224
																													146.764	135.347	4.67341
	16	166.385	142.002	160.478	131.902	131.354	128.006	140.924	149.081	156.715	156.006	152.895	145.319	146.755	3.55639		16	158.821	130.494	109.238	117.379	132.492	165.852	130.836	141.653	131.86	122.622	136.153
																													141.041	133.768	4.49472
	17	167.505	135.15	158.793	129.419	133.091	127.713	144.841	154.045	152.93	156.422	149.795	136.08	145.482	3.74584		17	158.35	128.995	105.656	117.627	134.879	161.758	126.669	137.186	131.323	125.105	136.627
																													141.464	133.579	4.15785
	18	161.034	144.217	157.72	129.922	135.901	125.339	138.272	148.377	154.343	153.583	153.434	138.853	145.083	3.30594		18	156.592	128.72	110.828	117.549	133.842	159.99	126.279	136.145	133.905	122.145	135.487
																													142.217	133.247	4.27892
	19	165.319	138.338	163.008	128.435	128.549	127.995	137.077	146.94	151.669	151.763	149.333	142.96	144.282	3.68173		19	152.992	126.987	109.544	113.805	129.852	160.919	123.173	140.46	134.463	128.196	136.362
																													144.463	134.071	4.25108
	20	158.17	137.332	156.076	135.253	131.407	126.302	139.798	143.73	151.524	153.067	152.663	140.012	143.778	2.99791		20	156.171	125.291	108.256	116.558	134.128	157.327	127.531	139.802	138.069	124.199	137.056
																													141.237	134.218	4.39111
	21	159.653	134.843	155.455	130.485	132.019	125.447	142.129	148.757	157.192	154.876	152.329	142.194	144.615	3.39014		21	157.963	127.94	109.209	112.703	133.196	159.655	126.131	140.807	135.566	128.459	137.75
																													142.872	133.118	4.65619
	22	159.16	136.308	159.616	132.573	128.677	128.251	134.446	149.588	153.498	153.427	150.801	136.885	143.603	3.41879		22	157.046	126.737	109.929	118.393	128.18	165.948	120.768	134.768	137.188	121.958	133.632
																													142.823	132.169	4.22393
	23	160.763	131.542	152.066	124.91	132.008	123.87	136.927	144.571	154.149	154.742	148.399	138.481	141.869	3.56621		23	148.789	127.03	106.949	115.493	129.144	162.121	126.453	135.565	134.469	123.934	133.262
																													139.647	134.535	4.72852
	24	161.879	137.067	157.546	133.622	136.32	125.419	141.077	149.128	154.477	155.693	154.971	143.865	145.922	3.28054		24	163.394	125.684	107.662	118.236	130.682	162.866	129.965	139.069	136.723	122.319	138.173
																													144.034	133.505	4.39762
	25	162.056	135.354	156.607	130.68	127.527	128.195	137.626	147.865	154.754	153.299	149.094	140.312	143.614	3.43091		25	156.409	127.287	107.759	117.942	131.518	161.111	126.061	141.079	132.857	123.89	132.115
																													146.404	135.065	4.66235
	26	160.989	136.865	157.217	129.12	127.277	127.636	141.736	147.945	157.771	157.267	150.09	141.617	144.628	3.59657		26	156.398	127.856	107.653	119.207	132.58	166.902	127.439	141.321	138.673	126.474	129.868
																													144.839	133.93	4.40212
	27	160.138	135.471	157.515	130.536	127.37	126.414	139.499	146.007	154.301	153.535	151.217	145.028	143.919	3.43486		27	156.86	126.45	107.379	118.515	130.209	162.362	129.754	137.935	134.583	126.634	131.634
																													144.816	133.862	4.26077
	28	162.234	130.16	156.598	133.664	130.787	126.417	138.288	145.81	151.583	156.246	150.585	138.272	143.387	3.46883		28	153.92	123.745	108.464	118.401	131.05	161.906	133.055	137.559	135.702	125.29	132.438
																													144.131	133.154	4.49509
	29	162.317	135.953	160.438	132.638	137.741	128.283	135.901	140.67	153.785	155.173	145.521	141.778	144.183	3.2449		29	159.37	123.694	108.306	119.904	129.223	160.731	130.915	139.917	130.22	121.778	129.662
																													138.805	134.021	4.48537
	30	155.053	136.202	159.354	130.922	135.884	127.832	135.75	138.246	155.736	154.905	150.044	140.129	143.338	3.1636		30	154.569	127.288	107.552	118.01	130.163	167.545	129.745	138.551	135.431	129.592	131.005
																													143.849	132.812	4.04677
	31	162.024	137.725	157.977	129.701	137.594	129.15	141.399	139.613	154.412	156.644	149.734	140.312	144.69	3.21062		31	153.918	125.81	107.436	120.183	130.546	156.366	129.797	138.307	134.578	121.028	131.926
																													137.787	133.33	4.67709
	32	160.703	137.692	156.489	130.274	132.775	128.022	137.7	140.94	151.034	159.036	147.972	143.335	143.831	3.23911		32	159.312	124.74	107.609	118.633	129.271	164.339	124.866	141.804	138.063	124.401	129.138
																													138.176	134.197	4.54963
	33	160.752	132.934	160.634	134.316	139.734	131.701	138.066	141.735	153.582	154.483	145.856	137.988	144.315	3.04447		33	157.42	124.887	110.394	118.952	128.616	169.041	131.129	137.349	131.351	130.022	133.025
																													139.035	132.311	4.12025
	34	161.223	135.262	165.443	131.563	129.49	130.7	137.09	143.412	148.809	155.818	149.51	143.534	144.321	3.49796		34	151.999	128.112	109.216	119.139	128.62	162.731	124.691	136.093	134.653	125.269	128.173
																													141.744	133.014	4.06031
	35	163.959	127.602	164.601	130.63	135.234	131.51	139.086	138.151	150.107	163.566	150.105	137.854	144.367	3.9458		35	152.859	124.852	108.874	120.75	131.957	161.319	126.823	136.132	131.745	125.653	133.462
																													138.316	133.193	3.9544
	36	157.855	135.523	169.5	132.503	128.172	129.486	136.757	139.444	146.535	161.034	149.161	136.237	143.517	3.85471		36	150.561	125.97	111.074	118.897	136.659	161.834	132.625	139.812	128.041	124.34	130.187
																													139.561	133.024	3.80909
	37	162.608	137.407	163.488	129.742	130.362	131.384	141.237	141.842	148.519	158.91	150.041	137.657	144.433	3.53278		37	150.243	123.916	111.227	117.345	133.698	159.118	132.181	139.463	128.42	127.803	133.317
																													143.717	133.61	4.26944
	38	158.683	134.881	159.87	131.139	126.269	125.125	134.705	137.722	152.79	161.833	144.75	138.095	142.155	3.79631		38	156.879	124.043	110.651	119.309	127.65	161.566	130.876	136.558	134.988	123.401	133.688
																													137.491	134.064	4.15587
	39	158.023	134.845	169.864	128.668	125.121	128.224	135.502	140.253	147.405	159.785	146.925	134.777	142.449	4.08394		39	155.679	122.473	108.096	120.706	133.262	161.441	132.055	139.872	135.68	129.502	132.509
																													137.351	134.202	4.13428
	40	158.48	133.999	167.65	129.461	127.744	133.637	134.96	139.443	149.058	166.075	146.313	137.497	143.693	4.00181		40	152.724	122.338	111.185	117.692	132.616	162.91	134.473	143.188	135.462	127.107	133.378
																													135.912	132.882	4.09867
	41	159.703	135.114	169.172	129.255	135.313	132.613	127.304	138.399	147.899	162.474	143.105	137.878	143.186	3.96833		41	147.3	121.877	108.063	119.849	132.173	162.825	133.481	141.765	137.21	123.15	130.981
																													134.493	132.509	3.79996
	42	157.51	130.012	165.474	125.295	133.485	132.954	133.132	136.386	152.582	161.003	146.469	140.415	142.893	3.85816		42	146.215	124.861	109.2	119.129	132.115	161.685	134.13	137.665	135.15	128.042	127.42
																													132.173	133.647	3.9839
	43	159.162	131.091	165.181	134.053	129.947	132.254	132.219	135.524	147.832	162.45	143.334	133.07	142.177	3.81913		43	148.392	123.575	112.027	118.941	131.071	164.347	136.668	140.926	138.027	126.255	131.357
																													132.922	132.979	4.09935
	44	158.912	131.181	170.46	125.01	133.214	131.674	130.322	134.7	146.662	162.407	145.172	134.368	142.007	4.24768		44	152.177	122.145	111.193	119.102	129.98	164.208	134.718	138.903	133.046	126.984	130.37
																													134.498	133.599	3.74538
	45	164.617	134.203	168.637	126.555	125.392	134.242	134.266	136.768	149.575	161.542	147.512	135.728	143.253	4.29388		45	148.111	128.301	109.866	121.925	130.823	161.466	133.219	139.147	139.508	126.858	129.463
																													135.93	132.419	3.74331
	46	161.451	127.696	170.485	132.788	130.658	126.91	137.046	133.837	150.036	165.281	147.674	134.388	143.188	4.44368		46	141.05	122.607	107.229	122.125	128.355	161.272	131.011	139.555	137.103	131.577	131.213
																													137.545	133.309	3.88396
	47	163.221	134.523	169.421	122.227	125.79	130.787	131.43	136.002	144.417	160.35	146.179	133.119	141.455	4.45573		47	151.721	120.703	109.617	122.332	128.22	159.594	131.252	141.272	134.532	130.83	132.085
																													134.507	133.359	3.66799
	48	162.323	130.75	170.654	116.193	128.554	130.224	134.658	134.394	151.567	158.833	146.833	132.189	141.431	4.72619		48	149.011	122.026	111.213	123.995	132.013	160.466	132.195	139.815	136.182	130.986	127.897
																													133.365	133.064	3.89517
	49	161.739	129.607	171.925	123.755	125.695	131.186	134.186	131.872	145.029	162.702	148.914	136.673	141.94	4.63183		49	145.647	118.344	109.36	123.799	132.749	162.771	134.33	138.688	139.029	128.7	129.982
																													138.378	132.409	3.75905
	50	160.698	136.455	177.473	121.158	129.088	132.656	131.832	132.286	146.772	161.213	142.168	138.583	142.532	4.70743		50	146.333	118.192	111.276	121.657	130.102	159.981	134.155	137.53	136.957	127.92	126.427
																													132.384	132.459	3.58719
	51	156.946	134.325	181.054	115.081	131.489	133.726	137.351	135.405	146.669	161.684	146.585	133.352	142.806	4.97983		51	147.947	117.49	110.284	120.967	128.436	154.731	135.088	137.418	140.63	131.955	132.183
																													134.378	132.748	3.98544
	52	154.717	130.002	181.544	122.116	130.421	134.617	137.788	134.759	147.473	160.721	143.522	136.299	142.831	4.71176		52	146.547	116.343	111.07	122.733	131.269	164.522	132.663	133.38	137.421	134.946	127.709
																													131.43	132.885	3.97873
	53	158.997	131.657	173.723	126.485	131.055	133.212	138.936	133.008	142.231	161.356	148.581	139.385	143.219	4.20789		53	151.677	117.892	113.563	121.478	133.488	163.465	133.301	135.244	136.083	125.656	131.338
																													133.725	132.54	3.81839
	54	155.485	130.707	170.58	120.475	130.009	128.748	136.286	132.246	145.307	161.886	147.106	133.316	141.013	4.38045		54	145.525	119.367	111.867	123.723	127.139	163.246	132.169	139.205	137.603	128.073	128.833
																													133.288	132.087	3.47707
	55	157.644	132.447	165.514	122.67	133.072	127.532	132.391	133.884	142.668	161.108	150.977	132.226	141.011	4.11917		55	145.887	121.138	113.775	122.001	130.373	158.632	133.874	137.42	137.183	124.932	126.546
																													132.841	132.352	3.47509
	56	157.006	133.619	176.697	119.826	123.888	131.191	133.613	132.006	141.919	164.033	149.245	134.146	141.432	4.9251		56	145.744	115.291	115.16	123.519	132.133	157.405	132.159	138.365	139.145	126.533	129.925
																													133.421	132.041	3.67881
	57	152.757	132.127	168.141	125.609	131.285	132.019	133	134.054	144.98	163.263	147.746	138.842	141.985	3.9194		57	146.313	115.028	113.934	130.405	131.827	160.836	130.864	133.066	138.179	124.652	125.96
																													130.51	132.494	2.94652
	58	157.271	129.925	173.704	125.347	133.314	131.333	133.527	129.149	140.292	165.076	149.254	132.896	141.757	4.5709		58	147.499	117.44	115.311	133.075	132.86	147.438	138.136	135.499	139.693	126.517	125.947
																													129.153	133.051	3.37848
	59	161.783	130.02	174.929	120.424	132.943	130.667	133.312	127.568	143.499	162.87	149.857	133.223	141.758	4.88881		59	143.502	121.011	115.826	129.846	127.433	160.465	133.146	136.894	142.447	127.511	129.374
																													127.996	132.016	3.14406
	60	158.199	127.111	169.107	120.066	137.107	134.424	131.435	131.907	141.332	164.944	151.76	134.039	141.786	4.5057		60	142.041	118.736	116.1	127.671	130.574	155.615	133.69	141.863	135.406	130.706	123.792
																													131.201	131.201
		157.08	131.194	173.499	121.81	131.458	131.747	134.764	132.399	143.637	162.694	148.463	134.772	141.96	4.46345			145.164	118.107	115.018	127.753	130.867	156.732	133.645	137.185	138.675	126.809	126.924

## Sheet: Fig1 h-1
Fig 1 h-1 raw data values
	h
	LTD (male 2-3 w)
		WT												HT
						UHM	UHM														UHM
		2015-0804-1-1	2015-0805-1-2	2015-0807-1-1	2015-0807-1-2	2016-02041-1	2016-02041-2	2016-02041-1	2016-02041-1					2015-0805-1-1	2015-0805-1-2	2015-0806-1-2	2015-0805-2-2	2015-0805-2-3	2015-0810-1-1	2015-0810-1-2	2016-02041-2	2016-02051-1
										72.0577	3.73485												86.502	3.54858
										Slope	SEM												Slope	SEM
	-20	103.025	100.938	103.791	101.039	98.7863	96.6294	107.646	93.4317	100.661	1.56088		-20	101.293	102.836	95.6697	96.2281	102.488	97.2794	104.362	97.4656	100.277	99.7665	1.06275
	-19	101.692	98.3021	99.6006	103.511	96.5942	98.5217	97.4129	95.5269	98.8951	0.934948		-19	102.094	106.967	96.3675	97.5588	99.2789	98.3164	101.863	95.033	102.179	99.962	1.22649
	-18	101.485	96.4209	97.4474	100.811	96.1308	102.682	94.3727	102.813	99.0203	1.16692		-18	99.5867	106.906	95.0997	97.4539	98.6596	97.9604	104.623	98.5954	99.2677	99.7947	1.2237
	-17	98.4793	96.2561	100.207	102.392	101.054	102.228	97.9635	102.216	100.1	0.814478		-17	100.763	98.8843	92.2082	99.6788	96.8042	100.786	98.4083	99.1828	98.8602	98.3974	0.872885
	-16	98.5772	94.0535	100.679	102.22	98.1497	99.7694	93.2499	105.89	99.0736	1.46168		-16	100.552	98.8709	99.5046	102.046	93.9408	99.5651	99.7235	100.503	98.9138	99.2912	0.744447
	-15	97.5927	94.3413	99.7901	99.1718	100.123	95.9799	97.8295	101.31	98.2673	0.814291		-15	104.081	97.9505	97.2481	99.9046	93.0585	100.53	103.233	101.133	99.5493	99.632	1.10316
	-14	99.1842	97.059	93.8576	100.057	97.8473	99.9442	105.562	106.81	100.04	1.5176		-14	99.2653	99.3343	92.8151	103.874	94.7711	97.4854	104.111	101.915	100.111	99.298	1.27706
	-13	94.5471	93.8369	96.9415	104.218	96.1718	97.8343	103.838	105.554	99.1177	1.65593		-13	102.141	96.1967	94.759	98.1734	94.86	99.2183	101.569	102.745	98.1928	98.6507	1.01218
	-12	102.221	95.6757	98.2899	102.113	99.7015	101.333	108.131	97.5473	100.626	1.34876		-12	103.125	94.0934	98.3465	94.6446	98.9737	104.369	102.314	99.0336	95.9725	98.9858	1.233
	-11	102.433	100.103	99.9766	100.145	98.9932	99.8943	91.3306	93.9019	98.3473	1.31929		-11	104.434	95.8016	99.4473	96.3437	96.6769	97.8084	100.301	102.955	97.9597	99.0808	1.0013
	-10	97.9646	99.2627	98.8513	101.608	101.126	103.022	98.3625	99.1188	99.9145	0.632353		-10	101.505	99.6906	96.5733	96.2868	102.017	101.195	99.3801	100.15	100.783	99.7312	0.684698
	-9	100.133	106.511	100.07	101.638	100.792	102.8	94.8657	98.0587	100.608	1.20065		-9	98.6071	100.624	104.191	99.1066	101.856	99.2773	98.8615	99.2536	99.6762	100.162	0.605377
	-8	103.095	101.193	94.9652	98.2561	102.368	100.972	100.91	96.4552	99.7767	1.02587		-8	97.3879	102.696	101.137	99.764	100.612	102.575	101.712	102.631	97.2548	100.641	0.708396
	-7	100.425	105.337	97.0187	101.188	100.898	99.6535	100.698	102.878	101.012	0.850021		-7	95.4163	98.3274	103.175	99.5918	106.086	99.7045	103.446	99.2668	99.8505	100.541	1.06061
	-6	100.817	103.805	101.633	99.0696	105.848	100.766	100.883	104.522	102.168	0.813833		-6	96.1344	98.3431	102.747	106.477	103.007	100.693	98.8395	99.719	100.624	100.731	1.01174
	-5	100.914	102.786	104.723	98.5866	101.174	99.8038	104.86	99.1099	101.495	0.85414		-5	97.3983	102.669	106.013	102.337	102.729	94.9964	98.0976	100.16	103.907	100.923	1.17403
	-4	100.226	103.18	103.393	96.2945	103.036	101.794	97.4981	97.0908	100.314	1.05038		-4	99.0952	101.833	105.758	105.865	105.595	104.811	96.6555	102.144	103.304	102.785	1.07432
	-3	100.906	104.812	103.277	93.1349	100.601	99.8934	97.3775	98.2656	99.7834	1.27984		-3	96.8145	96.549	107.963	104.572	101.92	101.34	95.3119	99.9309	100.633	100.559	1.35105
	-2	97.4283	103.836	102.917	96.8604	99.3832	97.4321	107.206	97.94	100.375	1.34769		-2	100.818	101.611	106.028	100.21	103.664	98.3544	94.2688	99.677	99.9182	100.505	1.0957
	-1	98.855	102.293	102.57	97.6869	101.222	99.0467	100.003	101.56	100.405	0.627492		-1	99.4881	99.8174	104.948	99.884	103.001	103.735	92.92	98.5053	102.766	100.563	1.2071
		100	100	100	100	100	100	100	100	100	0			100	100	100	100	100	100	100	100	100	100	0
	1												1
	2												2
	3												3
	4												4
	5												5
	6												6
	7												7
	8												8
	9												9
	10												10
	11												11
	12												12
	13												13
	14												14
	15												15
	16	48.7143	48.2149	39.7	41.0141	48.3073	50.1134	35.595	30.1641	42.7279	2.57894		16	47.1623	47.968	40.019	42.7706	59.8582	55.0682	49.362	48.0021	35.5871	47.3108	2.4551
	17	57.3391	52.8528	45.4843	45.1738	56.0814	56.0021	43.0418	35.6606	48.9545	2.75157		17	57.6425	55.4253	46.9977	49.8027	69.9373	62.2819	57.6744	58.7273	41.0467	55.504	2.85728
	18	75.1322	63.8842	63.2082	56.5657	74.0104	64.3246	67.4077	72.0252	67.0698	2.23918		18	86.1702	79.715	84.3769	71.0625	87.3607	77.6973	79.5847	83.7241	67.5587	79.6945	2.25049
	19	64.7535	59.7651	50.2691	51.5542	67.3028	59.7604	56.0371	51.231	57.5842	2.26767		19	70.3577	68.146	59.6111	60.7318	79.0426	70.8916	66.2583	71.363	54.2112	66.7348	2.49764
	20	69.718	59.6092	55.5795	52.4207	68.6833	62.7623	58.5394	50.5137	59.7283	2.48618		20	72.7614	69.2773	65.9372	61.8395	79.6019	70.8668	67.9455	73.7235	55.8754	68.6476	2.31338
	21	70.3427	62.9299	57.2809	52.8946	72.1047	64.9793	63.8417	62.0577	63.3039	2.22171		21	81.6763	70.3647	75.6752	68.958	80.189	77.5671	71.4844	78.3323	59.1742	73.7135	2.3439
	22	73.2124	64.9974	58.8179	56.5006	71.6174	66.3161	71.9869	63.4985	65.8684	2.18951		22	83.9898	72.7526	75.4879	70.4512	83.8775	75.4801	76.9467	77.0612	63.0171	75.4516	2.15905
	23	76.1879	66.839	61.4481	56.7049	74.4236	65.5264	77.1867	68.8072	68.3905	2.5708		23	79.7939	77.9461	81.2366	66.6096	85.0535	77.8292	77.9861	82.2856	62.7404	76.8312	2.4499
	24	78.6884	64.3655	64.7522	56.6014	72.221	63.3189	68.7014	72.425	67.6342	2.4152		24	87.3852	79.3108	83.9454	62.9985	86.4883	77.0187	83.6318	83.8866	75.7883	80.0504	2.51835
	25	78.4944	67.3641	69.5706	58.9764	76.4413	65.4907	67.1937	85.0792	71.0763	2.95387		25	94.4431	85.6782	93.4873	80.5656	92.2	81.2283	86.5834	91.4565	73.7703	86.6014	2.3411
	26	78.5942	62.994	66.9407	58.1078	76.7339	66.259	71.2653	70.0021	68.8621	2.40651		26	87.2391	84.4068	88.7527	67.164	88.1052	79.162	83.0555	86.6569	70.9288	81.719	2.60591
	27	76.5552	65.1872	67.9243	58.908	74.8325	64.6154	68.5876	82.1904	69.8501	2.66003		27	91.8555	82.5199	90.5819	72.0664	93.1433	79.104	83.1852	90.2726	66.4487	83.2419	3.11824
	28	76.4272	65.3687	69.7518	57.4815	77.3705	64.9983	72.8436	79.3927	70.4543	2.65092		28	89.7892	83.049	90.9801	72.1512	89.7556	81.2238	84.5761	91.3602	67.275	83.3511	2.87424
	29	77.4289	63.7291	68.6375	56.8502	77.1795	65.4265	79.1977	82.5254	71.3719	3.18528		29	90.4132	86.0888	94.8167	76.1609	92.3316	80.7764	83.0583	86.384	74.9582	84.9987	2.30669
	30	78.6614	61.0193	71.2073	58.3108	76.2564	64.2418	79.0563	82.9267	71.46	3.26816		30	93.5702	87.0021	100.444	80.7883	91.6018	80.1759	84.2788	87.6945	68.952	86.0564	3.0181
	31	79.342	69.2351	69.0016	59.4991	78.0948	65.3266	72.0281	81.0053	71.6916	2.63503		31	95.1159	87.3604	99.1793	81.2987	90.257	81.6023	86.7594	91.6957	74.0756	87.4827	2.56481
	32	80.3616	64.8382	66.2019	61.2396	79.2328	66.5826	58.9486	85.4422	70.3559	3.48897		32	94.4851	88.5261	97.999	81.0015	94.1484	80.5385	86.7907	87.2974	73.2075	87.1105	2.63106
	33	80.8592	67.4646	65.4226	59.309	77.9485	65.7024	60.4638	89.4771	70.8309	3.79384		33	93.6199	90.0684	94.0197	85.1983	92.5431	81.1365	88.3101	93.9149	71.5556	87.8185	2.50804
	34	80.0824	65.0099	67.5079	60.9162	77.0522	64.6845	57.4741	92.5418	70.6586	4.12923		34	97.03	84.8873	98.8423	82.5945	95.2702	80.1339	86.926	92.8903	75.932	88.2785	2.69449
	35	77.0213	69.0462	66.5624	59.0083	75.1692	63.5187	70.7181	93.547	71.8239	3.73194		35	95.0774	82.6253	96.3162	87.993	96.6999	79.8739	87.3455	91.3716	79.0534	88.484	2.29609
	36	80.8057	70.3752	71.5333	61.1464	75.8903	64.8413	60.3427	91.2746	72.0262	3.71286		36	97.4439	84.6214	93.7605	86.0981	95.6406	84.0902	88.1637	90.2552	84.8111	89.4316	1.69928
	37	77.7144	71.2719	72.2055	60.081	75.8266	66.3139	60.4622	85.9315	71.2259	3.11872		37	99.0575	83.4149	95.3143	89.0462	97.5744	84.7519	90.5645	95.0748	83.4904	90.921	2.0422
	38	78.3392	66.9812	74.9373	58.0457	76.8851	66.5635	66.2129	90.7103	72.3344	3.54767		38	98.6671	86.7066	93.736	88.5906	95.5046	81.0513	88.9887	96.2959	81.6903	90.1368	2.11421
	39	78.1596	72.5723	70.7451	58.4936	76.8055	66.8204	62.2678	91.1	72.1205	3.61445		39	97.8736	89.994	88.1831	86.0204	91.6454	81.7769	89.0309	93.2813	73.7388	87.9494	2.32661
	40	78.7372	71.4299	74.4292	58.9173	75.9778	66.1353	63.6411	89.4244	72.3365	3.39529		40	97.1446	95.3695	91.1011	88.9443	87.4766	84.9376	90.7278	96.1261	68.1291	88.8841	2.93301
	41	79.4828	75.2021	73.8203	59.847	74.6029	66.6802	59.5218	90.3599	72.4396	3.64392		41	96.3049	81.7421	91.6961	82.0731	86.1589	80.0733	92.0294	96.4921	64.5332	85.6781	3.36169
	42	76.1857	73.2796	74.489	57.3871	75.0547	66.1354	56.4407	91.5122	71.3105	4.01255		42	97.7209	85.2919	88.9709	83.7257	82.6879	82.9886	89.9269	95.2139	70.5366	86.3404	2.66226
	43	77.7968	71.2858	75.6609	60.0799	76.9223	66.0592	59.9099	93.246	72.6201	3.8813		43	99.2039	89.5928	92.4583	83.706	87.5248	82.2049	93.762	89.8618	65.839	87.1282	3.16474
	44	82.4611	70.1842	74.0958	58.671	74.4885	64.2846	61.1959	90.9549	72.042	3.86492		44	98.7034	86.7055	95.5952	82.6472	86.0804	83.8723	93.0783	91.541	67.9632	87.3541	3.02615
	45	77.5737	71.4252	71.8418	58.4541	76.3387	66.5397	69.4424	91.3764	72.874	3.3791		45	102.224	82.8447	94.2063	83.781	91.1941	85.1409	92.1155	92.2889	69.1328	88.1032	3.10647
	46	76.3276	73.8279	72.7483	57.9682	77.1213	66.5778	69.6042	93.5139	73.4611	3.60222		46	99.9295	79.9305	96.5806	82.7803	90.775	80.5196	92.5401	93.1036	69.9938	87.3503	3.20383
	47	76.752	68.9492	74.2703	59.726	75.1024	65.4599	67.5614	97.8736	73.2118	4.04768		47	104.563	86.9716	97.9292	84.0573	91.3273	81.9904	91.6324	91.6746	63.9491	88.2327	3.80306
	48	76.8706	69.7779	70.7438	59.7493	73.8371	64.0468	73.093	94.5679	72.8358	3.66416		48	101.947	83.0272	99.153	86.0338	91.6145	81.22	94.7321	89.3373	65.6449	88.0789	3.63882
	49	78.7595	69.8265	72.0584	60.3939	77.3228	62.8979	66.8036	89.6294	72.2115	3.36405		49	100.86	81.8591	98.0121	85.5279	94.0154	81.766	89.4166	91.8883	68.3501	87.9662	3.30767
	50	75.0847	67.8005	76.4589	59.2554	76.2325	62.6861	65.1486	94.4254	72.1365	3.92749		50	100.074	86.1633	98.6528	87.9592	94.9754	85.124	92.6704	91.4876	64.3054	89.0458	3.54562
	51	76.8481	68.9952	75.8814	58.276	74.609	63.2833	72.6768	93.9027	73.0591	3.75583		51	103.253	87.2766	95.4205	84.2785	93.2008	85.8934	96.2834	94.092	72.5929	90.2546	2.96024
	52	80.9046	67.2681	80.0371	57.4439	74.0758	63.7652	72.793	93.617	73.7381	3.99561		52	104.652	83.6591	95.945	84.4314	89.7259	85.2673	93.0242	91.8749	71.561	88.9045	3.08574
	53	80.1747	67.8896	81.3941	58.8377	72.8741	65.1565	71.0275	91.7252	73.6349	3.68748		53	100.971	84.7191	94.4776	84.1887	83.6818	85.697	94.2672	94.88	68.7042	87.9541	3.15869
	54	77.9713	63.7846	78.1673	59.6601	68.4261	64.4489	72.3696	93.0102	72.2298	3.79002		54	101.489	86.6096	100.549	84.396	81.3124	86.7887	94.3676	93.491	73.5515	89.1727	3.04507
	55	76.8365	68.6291	75.278	58.1359	67.9976	64.0112	62.7943	92.6974	70.7975	3.82453		55	103.21	82.7992	97.4205	84.1076	83.2786	88.789	98.6755	94.321	61.9453	88.283	4.11173
	56	77.3391	68.6925	74.7008	55.676	66.7261	64.0112	65.5347	90.9588	70.4549	3.74878		56	101.211	88.3093	93.5244	86.136	83.3678	86.8528	94.923	90.2989	65.3023	87.7695	3.33191
	57	73.9715	64.673	73.998	56.5799	64.7824	65.059	70.2534	93.5023	70.3525	3.88058		57	99.3928	84.0391	97.5677	84.8057	88.0627	84.52	100.997	90.8331	66.2223	88.4933	3.55193
	58	77.5955	69.7483	70.5214	56.4602	77.3308	63.9912	69.0822	94.2579	72.3734	3.9538		58	97.4686	82.2333	95.039	84.904	90.3481	85.5277	98.4635	94.5253	67.5065	88.4462	3.25731
	59	75.7449	69.6763	71.5657	58.2315	75.1704	60.2932	68.7328	90.8307	71.2807	3.57925		59	99.3613	84.0577	98.6963	86.035	89.0509	83.8433	100.356	92.5293	68.8317	89.1957	3.35206
	60	79.3402	71.2512	70.1802	56.7189	76.8931	59.7034	74.4698	88.1475	72.088	3.61838		60	102.595	90.4154	97.2961	82.7115	91.8973	84.1849	98.3841	93.9643	58.4774	88.8807	4.36367
	61	78.1331	71.7147	67.5818	57.3544	75.3372	62.4367	68.1125	94.6307	71.9126	4.01227		61	98.1261	86.6817	101.75	83.2914	90.986	88.0167	97.2416	93.2575	62.1212	89.0525	3.90374
	62	82.1756	71.1073	68.2398	56.0518	74.2014	62.8505	67.1267	95.8769	72.2037	4.34023		62	91.7891	94.2893	100.301	84.499	89.7266	84.7695	99.6533	95.118	63.4637	89.2899	3.735
	63	84.6791	71.3818	67.9992	55.9051	76.9421	61.6753	66.0293	91.6678	72.035	4.20391		63	98.2968	88.3493	97.2347	85.2098	92.8282	85.6929	100.703	91.6078	65.1716	89.4549	3.544
	64	84.2755	72.2154	68.6419	54.7588	74.1952	63.9887	68.2313	94.2908	72.5747	4.30264		64	97.6223	88.1391	96.3407	80.8212	92.5547	85.876	97.514	90.3601	65.2815	88.2789	3.4369
	65	85.9611	72.2944	71.5936	53.3806	75.3505	61.7789	70.4163	87.512	72.2859	4.00896		65	98.1437	85.4879	98.3831	80.3192	90.2513	87.9896	91.4827	86.9689	65.9362	87.2181	3.28206
	66	85.5989	73.238	73.3466	51.8592	76.8346	62.9385	71.7904	90.6438	73.2812	4.29683		66	95.3623	80.8797	102.417	80.0565	87.81	86.6418	93.4088	90.9174	60.8537	86.483	3.96461
	67	83.6693	78.4604	70.4621	53.8519	76.8876	64.6679	68.5966	90.5467	73.3928	4.06931		67	94.7162	81.5683	99.6415	80.4296	88.671	86.3355	96.0069	89.658	64.5195	86.8385	3.51304
	68	87.0666	75.9901	70.3297	52.9507	73.5739	64.7001	68.5066	94.2858	73.4254	4.54533		68	92.1713	86.4831	99.728	80.8102	84.5121	88.0747	92.934	89.9516	63.9777	86.5159	3.34687
	69	89.9464	74.4199	72.5725	52.9423	75.7761	60.4361	69.362	86.9047	72.795	4.35785		69	101.739	84.7449	101.943	79.8642	82.1738	87.0348	94.3158	93.0525	64.4833	87.7056	3.93079
	70	87.2237	76.5544	73.6963	53.7692	71.1582	59.7153	75.8722	86.7378	73.0909	4.14479		70	98.0154	85.7019	99.9138	80.096	87.868	84.3741	95.5744	89.8831	67.6405	87.6741	3.32841
	71	86.4701	76.0611	74.2442	53.8919	73.3834	59.1326	72.2063	78.9635	71.7941	3.71891		71	97.9764	79.8336	96.9136	76.6443	88.7823	87.9093	92.9464	95.7715	65.2496	86.8919	3.66408
	72	84.712	76.3132	74.487	53.916	71.6008	59.2109	73.7147	82.3618	72.0396	3.74984		72	96.1857	82.8014	101.2	73.0292	86.9579	81.9657	94.8867	95.9793	63.9594	86.3295	4.07197
	73	83.1938	73.9154	77.3965	56.8365	67.5446	58.5473	73.1985	80.3891	71.3777	3.4267		73	91.6208	80.1855	97.5416	74.3339	84.0628	86.1169	90.1417	94.5293	69.844	85.3752	3.08644
	74	86.9855	72.5334	77.6058	56.8412	70.2038	56.5063	76.8424	85.7076	72.9032	4.08431		74	95.3627	85.7569	98.1721	74.8579	87.885	86.8242	92.7493	95.3115	66.1653	87.0095	3.49754
	75	87.2477	72.9745	74.0733	55.202	72.9457	57.6982	74.1059	83.145	72.1741	3.90456		75	96.2058	81.1123	96.7659	74.0817	89.5293	87.5074	96.2669	94.0558	66.6104	86.9039	3.61254
		85.7219	74.3595	75.5614	55.3375	71.1357	58.2191	74.0136	82.1134	72.0577	3.73485			95.4703	81.9379	98.1186	74.5894	87.4435	86.0647	93.3982	95.1295	66.3657	86.502	3.54858

## Sheet: Fig1 i-1
Fig 1 i-1 raw data values
	i
	mGluR LTD (male 3-4 w)
		WT													HT
		20160127 WT01	20160127 WT02	20160128WT01	20160128WT02	20160128WT03	20160130WT01	20160201WT01	20160201WT02	20160204WT01						20160127 HT02	20160127 HT03	20160129HT01	20160203HT01	20160203HT02	20160203HT03	20160205HT01
				FB							67.6802	3.23891											70.4306	4.17604
											Slope	SEM											Slope	SEM
	-20	99.837	107.047	101.425	98.5397	102.137	99.7312	100.554	96.152	98.1619	100.398	1.02437		-20		99.999	102.541	104.498	100.803	98.2475	97.5968	96.8124	100.071	1.05003
	-19	98.3031	104.279	101.978	98.8501	100.823	101.664	102.956	97.511	101.771	100.904	0.750825		-19		98.1984	97.912	102.501	98.6336	99.1413	101.104	91.9573	98.4926	1.25799
	-18	97.322	104.789	101.249	97.2345	98.0863	101.833	104.435	104.013	100.321	101.031	1.00444		-18		95.9382	97.1085	101.542	99.871	98.6456	97.3763	97.7827	98.3235	0.7107
	-17	102.044	102.528	100.338	94.5363	103.705	100.11	104.091	104.951	97.7707	101.119	1.11316		-17		98.1445	97.6879	106.414	99.7716	97.5906	100.525	98.9408	99.8678	1.16558
	-16	103.41	101.406	102.804	100.535	101.449	102.56	101.26	102.242	98.2692	101.548	0.506087		-16		103.335	103.679	107.043	100.342	98.9818	100.402	100.746	102.076	1.04628
	-15	101.861	104.717	100.132	101.918	98.2374	101.477	103.112	103.736	101.349	101.838	0.642977		-15		102.124	92.0461	102.042	102.534	100.978	99.2085	102.018	100.136	1.41333
	-14	99.614	109.108	100.361	98.4607	98.492	99.839	99.233	104.457	101.895	101.273	1.16277		-14		101.381	100.728	101.65	99.3138	102.979	98.5014	101.118	100.81	0.56495
	-13	101.176	89.0971	98.4558	99.8935	98.0943	98.2816	97.4779	101.436	100.468	98.2645	1.24035		-13		101.616	104.671	98.8086	99.5275	97.3722	99.679	100.651	100.332	0.882809
	-12	100.231	86.6524	97.7109	99.1884	98.5679	102.485	97.8016	98.7088	100.593	97.9932	1.50436		-12		100.405	108.999	101.66	103.87	99.9537	101.728	98.4419	102.151	1.30845
	-11	99.5822	99.1738	100.467	98.8602	103.896	98.5236	99.6274	99.213	100.662	100.001	0.539139		-11		99.0866	99.7996	104.525	100.551	100.122	100.22	101.101	100.772	0.668215
	-10	98.1635	97.2096	103.151	96.711	102.106	99.5024	98.2879	98.8382	104.577	99.8386	0.92485		-10		99.9577	100.473	93.9773	98.3998	99.922	99.4741	99.9822	98.8837	0.853842
	-9	101.169	78.2832	101.122	102.378	101.518	100.422	97.2071	101.461	104.365	98.6585	2.6225		-9		98.9488	99.2317	98.2333	98.906	103.766	98.2407	101.799	99.8751	0.793121
	-8	103.033	99.201	96.1558	102.431	98.903	100.104	94.01	98.4055	97.4782	98.8579	0.948562		-8		100.938	98.3951	97.2757	100.676	99.3121	97.4412	99.1702	99.0297	0.5445
	-7	101.124	100.493	101.526	99.325	101.004	99.7687	98.068	97.7542	96.5068	99.5077	0.579136		-7		99.4211	98.2719	95.8121	101.623	101.058	95.3421	103.501	99.29	1.1448
	-6	99.3008	101.816	97.9826	100.236	104.621	99.5899	103.553	98.4853	98.6902	100.475	0.782099		-6		97.834	100.218	97.9886	100.975	99.8715	99.4197	102.517	99.832	0.621563
	-5	96.8975	101.883	100.331	102.74	96.4866	99.5856	99.3102	98.6693	100.523	99.6029	0.691237		-5		99.1136	105.166	96.0465	100.354	100.191	99.857	101.67	100.343	1.03805
	-4	96.9411	104.854	97.0176	104.688	98.6735	96.43	99.6092	101.777	98.7702	99.8622	1.0733		-4		100.185	93.9862	98.0371	98.0202	101.428	100.968	102.929	99.365	1.12025
	-3	96.2085	102.271	99.7024	103.289	97.7299	97.851	102.74	99.8474	100.529	100.019	0.816646		-3		101.932	100.579	96.2258	97.0947	100.657	102.793	101.846	100.161	0.953813
	-2	102.248	100.483	98.2108	101.549	96.7252	100.24	98.9262	96.142	98.0733	99.1774	0.700451		-2		99.9065	100.882	97.1466	97.0793	98.1034	105.294	100.874	99.8979	1.08858
	-1	101.534	104.709	99.8787	98.6364	98.744	100.002	97.7404	96.2009	99.2268	99.6302	0.806978		-1		101.535	97.624	98.5738	101.655	101.678	104.83	96.1419	100.291	1.12554
		100	100	100	100	100	100	100	100	100	100	0				100	100	100	100	100	100	100	100	0
	1	103.737	101.704	100.015	96.7926	100.62	98.784	99.6626	91.2188	101.493	99.3364	1.20479		1		99.7637	104.6	97.5005	96.6899	102.021	101.857	97.534	99.9951	1.11307
	2	103.03	100.922	79.6115	71.7255	77.8039	84.1517	94.6272	93.4523	95.8439	89.0187	3.67558		2		92.2722	106.093	83.1423	94.3317	94.6853	100.859	92.953	94.9053	2.71727
	3	38.1941	51.087	47.59	37.3992	61.0395	55.7438	56.7181	58.5812	52.4994	50.9836	2.82922		3		46.8375	65.4431	44.9369	71.7868	57.071	58.3859	54.2869	56.964	3.61218
	4	73.9332	75.3635	37.814	29.5943	40.6195	44.238	36.2873	81.0309	58.9258	53.0896	6.50524		4		46.7749	58.3818	43.2409	51.954	68.617	64.1409	45.6591	54.1098	3.70754
	5	42.2615	51.2976	21.2615	20.6536	30.8646	34.0735	37.6201	64.6707	33.1809	37.3204	4.674		5		49.75	52.6305	31.9925	46.322	60.406	46.553	32.4758	45.7328	3.91754
	6	19.5111	24.7557	24.4402	18.3134	32.9963	30.9004	35.085	53.1737	26.4343	29.5122	3.51237		6		26.4519	52.8213	34.7113	49.3956	44.5633	29.3396	34.2222	38.7865	3.84747
	7	16.4445	23.3987	28.537	20.3945	46.9731	27.9525	40.4005	36.066	26.1021	29.5854	3.2758		7		27.1246	59.3379	37.9431	46.6126	33.6617	44.1373	29.8611	39.8112	4.21879
	8	18.7733	39.2182	28.9962	20.8641	52.1296	32.8415	41.7124	47.2807	30.2175	34.6704	3.78744		8		26.4348	45.2386	17.4387	52.2609	33.971	42.4302	31.8064	35.6544	4.49338
	9	15.0064	25.9723	34.4783	20.2281	56.9227	35.352	46.8632	44.8948	31.9457	34.6293	4.4522		9		28.744	55.7954	35.5322	55.6469	38.6393	48.3574	35.4462	42.5945	4.04232
	10	41.8547	65.938	63.9904	46.217	71.438	76.8379	67.6489	61.4472	68.1028	62.6083	3.8184		10		55.2198	68.8335	50.1835	87.5817	64.7444	66.48	72.1572	66.4571	4.57328
	11	20.1293	28.3013	50.9081	39.9274	69.213	51.7978	55.2124	41.2815	43.2772	44.4498	4.8718		11		39.9814	71.3353	46.3975	69.7658	48.8567	59.3092	45.3574	54.4291	4.70926
	12	30.1991	30.8704	54.5563	50.9525	74.8645	58.0419	61.676	38.0097	47.9728	49.6826	4.92428		12		42.8397	62.441	54.4938	77.44	51.864	58.9696	52.144	57.1703	4.10524
	13	35.7942	47.0192	60.0172	47.8832	78.3234	59.3661	65.5636	50.4175	54.949	55.4815	4.08576		13		54.2766	60.6861	58.6015	79.7042	57.884	65.0269	59.4184	62.2283	3.15763
	14	37.3061	77.278	56.4911	50.6368	80.7953	54.6192	65.7184	54.8069	58.6357	59.5875	4.46424		14		56.7331	60.4423	54.8067	87.0908	64.4846	68.4734	67.6042	65.6622	4.07391
	15	50.754	49.5843	62.2266	46.4263	78.6524	67.8656	70.9017	62.5908	65.9056	61.6564	3.59146		15		60.9143	81.5953	51.7359	91.7984	65.8287	69.2453	74.114	70.7474	5.01601
	16	47.2724	72.7882	62.7789	49.9682	72.9232	81.6528	72.8409	66.7077	66.5029	65.9373	3.73544		16		61.3765	79.5833	44.8385	95.0877	73.6973	69.9764	76.4153	71.5678	5.90866
	17	28.8896	69.8436	65.5776	48.5311	72.459	83.9977	76.2544	69.1475	64.1381	64.3154	5.47205		17		50.474	74.7526	54.4302	92.7918	75.7507	70.2772	77.8193	70.8994	5.46496
	18	48.087	77.4498	73.208	45.0186	69.2739	84.1373	71.3628	66.8425	76.9214	68.0335	4.40227		18		57.8326	63.7605	49.3768	96.2923	70.3878	69.2268	80.9208	69.6854	5.82053
	19	60.8093	66.8188	64.2177	50.1773	67.4439	91.1822	73.9324	76.1803	86.9698	70.8591	4.2674		19		56.462	75.2053	54.7417	93.8603	69.4641	55.2732	80.3026	69.3299	5.63296
	20	51.5462	87.0704	69.6588	46.8319	71.3208	83.3829	71.535	66.8651	80.5487	69.8622	4.52301		20		64.8537	80.1487	51.4808	93.8499	71.0714	71.3552	83.5112	73.753	5.18285
	21	59.4549	80.0567	68.0913	52.162	72.4798	93.9163	71.6427	67.3492	77.5291	71.4091	4.01534		21		61.693	71.3092	40.8003	90.4177	66.2645	73.8266	81.9867	69.4711	5.99711
	22	50.1379	73.6424	65.9252	42.5316	64.7939	96.9149	69.4594	65.6611	79.1238	67.5767	5.24393		22		60.2603	66.5181	40.5091	93.3225	64.048	70.8582	83.3965	68.4161	6.39699
	23	48.7461	83.4638	73.2246	48.4283	65.4637	95.3516	69.6642	67.714	83.3972	70.6059	5.20889		23		60.2317	64.015	54.106	93.1545	71.184	72.5821	83.1425	71.2023	5.09591
	24	47.953	85.0886	70.0035	41.1538	67.0622	83.7729	66.8915	68.8315	76.2383	67.4439	4.90932		24		58.8551	65.8038	52.2976	91.8471	71.389	73.447	82.7653	70.915	5.12554
	25	46.628	73.7232	75.386	42.9617	69.5676	77.8059	71.4554	65.7984	72.5968	66.2137	4.21439		25		58.2781	57.4781	44.21	99.2389	70.2724	69.5292	77.6491	68.0937	6.63254
	26	37.2377	74.9756	74.4649	45.3986	71.5847	95.696	72.0367	65.6527	73.4427	67.8322	5.74781		26		54.5971	59.8397	49.0123	92.4523	72.7888	69.5797	84.4306	68.9572	5.96349
	27	38.8027	71.2203	68.7991	47.2885	72.6978	79.6656	71.5413	65.6423	73.6284	65.4762	4.47689		27		58.6165	57.3322	49.6538	98.4098	69.697	69.6494	83.2095	69.5098	6.33239
	28	44.7827	81.7439	70.3408	42.3978	69.4414	83.6401	69.4109	63.0998	68.3288	65.9096	4.74688		28		54.6332	47.7513	51.3967	98.9627	69.3302	69.0768	79.1651	67.188	6.80687
	29	55.1602	77.1441	58.5022	42.4423	72.6578	79.7416	75.2709	63.8475	76.5569	66.8137	4.21983		29		54.0413	55.9315	50.3573	101.136	72.4596	70.455	79.7305	69.1587	6.73273
	30	50.2168	67.5276	81.2072	43.9973	64.0409	82.5906	75.9456	66.1206	73.1332	67.1977	4.38242		30		56.0446	52.3944	50.1741	100.913	73.2826	68.6909	81.6381	69.0196	6.89128
	31	54.2677	82.1749	84.2435	41.0637	70.1307	77.9549	74.0803	65.7408	76.2353	69.5435	4.67115		31		56.2971	69.5946	49.8375	96.2429	73.1178	69.4867	72.3762	69.5647	5.55804
	32	37.3503	82.1545	86.5078	46.9034	66.9122	75.8015	72.5318	66.0507	76.7192	67.8813	5.38729		32		58.2803	63.5468	40.0396	102.831	71.8345	66.024	80.1532	68.9585	7.35031
	33	46.5819	60.1442	83.5556	44.103	70.6063	71.7103	71.9585	65.9464	70.3484	64.995	4.24621		33		50.4342	48.8995	48.0933	101.311	69.1414	68.5119	78.0255	66.3452	7.33904
	34	47.5583	71.8718	79.1705	37.8985	70.0977	71.0982	69.303	63.917	71.1032	64.6687	4.4188		34		56.0995	61.12	49.4419	104.055	69.5064	66.9524	80.5379	69.6733	6.85616
	35	38.0033	68.6929	75.309	41.7045	66.9711	75.0361	68.5747	67.7942	72.1112	63.7997	4.6461		35		59.8807	57.0294	38.7954	106.127	68.9647	71.7612	74.0989	68.0939	7.78441
	36	47.2881	83.7667	75.5748	41.9321	69.9914	78.4372	71.0574	64.0499	71.1259	67.0248	4.64511		36		62.6121	60.7064	43.2148	106.1	71.2723	71.9621	73.6197	69.9267	7.20468
	37	56.278	77.7687	78.6448	37.6537	67.9054	80.9719	70.3892	64.9857	69.3489	67.1052	4.47948		37		60.3974	47.272	40.5502	106.381	68.27	65.799	75.7043	66.3391	8.10495
	38	46.0454	73.2054	72.5081	46.7852	66.7458	73.6728	72.5959	67.5816	71.4168	65.6174	3.71769		38		61.1552	59.4783	22.153	95.7798	69.0594	69.4422	73.3704	64.3483	8.35498
	39	47.9172	61.8953	72.012	43.0104	68.7877	70.3535	71.4366	64.0692	71.1499	63.4035	3.60238		39		65.5278	60.4585	42.4373	94.7804	67.5981	73.5779	73.7743	68.3078	5.97133
	40	48.1355	67.9655	71.1076	41.3421	75.2903	71.5772	69.8615	66.1435	71.3267	64.75	3.91535		40		63.5479	64.8294	36.4419	93.9289	69.3173	69.8432	74.8122	67.5315	6.45146
	41	49.1244	61.8191	70.3556	42.0902	69.9002	74.888	71.8983	68.7044	68.9613	64.1935	3.74282		41		60.7129	44.9502	38.6098	94.7715	68.8274	70.18	73.891	64.5633	7.1086
	42	52.8648	48.147	68.4117	47.8957	72.248	77.8508	68.4007	67.9678	67.5656	63.4836	3.65038		42		63.4572	52.3369	50.8282	86.8354	71.4938	70.558	74.0162	67.0751	4.79229
	43	51.4985	51.9647	67.5494	47.4415	71.7487	74.0148	72.7078	64.8073	66.9402	63.1859	3.38996		43		60.6622	60.3258	48.8955	90.6855	68.4903	68.4268	73.7521	67.3197	4.93437
	44	53.6871	61.5615	67.1135	47.7209	70.4282	69.9819	70.588	67.6038	67.0718	63.973	2.71296		44		65.8892	62.7067	48.7102	90.8227	70.7974	73.7779	76.9611	69.9522	4.92873
	45	67.0634	78.4204	71.1147	51.3082	69.4974	66.0524	70.08	65.5902	67.6281	67.4172	2.3893		45		69.7786	58.572	50.5632	88.4716	68.7345	72.4237	74.0368	68.9401	4.53963
	46	60.9592	75.5649	67.1793	52.3593	68.8201	83.1129	72.0796	67.1402	66.0056	68.1357	2.89245		46		68.8827	63.761	49.3408	90.0206	65.9366	72.0708	64.432	67.7778	4.59045
	47	73.3548	77.616	70.778	51.9776	72.4831	72.8294	70.0209	68.3724	66.9347	69.3741	2.40763		47		66.5281	62.975	54.5809	89.5226	69.4975	70.3756	72.0473	69.361	4.02969
	48	71.2876	76.8336	69.002	45.8888	70.0977	75.5775	69.3039	68.8267	71.6184	68.7151	3.00795		48		71.5974	65.9766	55.0448	86.536	71.9658	74.7623	75.6255	71.6441	3.6355
	49	69.9328	51.1904	72.5752	50.3061	69.2853	71.307	67.8902	69.2534	66.0006	65.3046	2.82127		49		67.0242	58.5077	53.3832	85.4398	74.0464	72.3438	73.3491	69.1563	4.03418
	50	59.5684	57.7004	72.8039	55.3815	70.9152	66.5543	69.694	67.8919	63.9175	64.9363	2.05866		50		64.0875	54.7978	50.6407	85.13	71.3263	74.943	71.7769	67.5289	4.51549
	51	59.8523	71.2112	72.4594	51.0787	71.7814	51.3194	67.0634	68.7106	65.4345	64.3234	2.79325		51		65.9992	71.054	55.8355	87.242	73.5268	70.8618	77.5496	71.7241	3.66583
	52	61.5084	51.0201	72.16	55.0562	72.1228	73.5646	68.4728	66.278	67.3559	65.2821	2.63626		52		67.5894	56.1708	57.2117	86.9127	76.0381	69.0716	80.2183	70.4589	4.32847
	53	69.3895	73.0724	75.1096	46.1403	68.7585	70.4824	68.8212	63.8929	63.3226	66.5544	2.84654		53		64.8308	47.5608	59.2483	88.5345	73.0198	67.8791	81.8577	68.9901	5.20176
	54	65.0162	41.7709	75.982	49.9948	69.2279	71.5788	68.7619	64.6786	63.2463	63.3619	3.61265		54		54.3155	72.412	59.732	85.6026	76.3899	66.1466	82.4775	71.0109	4.37773
	55	67.3632	52.143	77.3652	50.7652	51.7503	73.1877	66.318	66.1095	68.9991	63.7779	3.27983		55		62.4714	46.7568	60.0639	77.756	74.111	73.0873	79.4525	67.6713	4.45514
	56	48.1397	71.4536	82.4606	51.4727	65.8349	75.7702	67.2236	67.2345	68.1586	66.4165	3.59847		56		64.02	57.9599	65.3146	82.1676	73.5954	69.2936	77.9012	70.036	3.18692
	57	61.6032	76.3257	83.7538	53.4005	66.2387	77.9399	68.356	66.7812	68.8349	69.2482	3.03167		57		59.9701	48.1082	64.2401	85.002	71.7343	69.6792	72.3918	67.3037	4.35351
	58	69.3379	61.7864	85.3358	54.2722	66.533	75.8664	68.6794	67.5349	67.8668	68.5792	2.86524		58		56.2366	47.7982	64.0795	81.0876	71.6503	69.6207	82.7444	67.6025	4.79431
	59	68.2232	62.8229	79.656	52.6332	66.3564	75.3412	68.4534	69.3601	68.5374	67.9315	2.52144		59		63.3181	66.1564	61.6694	82.4844	74.5345	70.9059	83.0371	71.7294	3.29174
	60	67.412	76	82.7326	47.7482	65.5851	73.9684	67.9368	68.7247	68.253	68.7068	3.18216		60		65.8062	50.8057	59.327	75.5774	73.2609	70.1637	82.5878	68.2184	4.01758
	61	69.2287	82.1531	78.607	52.3796	67.9001	68.9571	71.1679	70.6006	71.0697	70.2293	2.74051		61		67.6682	56.5679	59.7027	87.4296	76.0905	69.4236	82.4807	71.3376	4.29938
	62	68.764	76.3889	83.8424	49.9207	64.8925	67.1445	67.8104	72.3967	69.4748	68.9594	3.05606		62		68.4491	46.808	57.9087	85.9245	73.9797	66.8273	82.7466	68.9491	5.16562
	63	70.4739	64.5451	83.2152	49.9987	62.7978	82.2886	70.402	73.721	69.5877	69.67	3.37629		63		69.1789	53.6038	56.1194	86.1198	72.2687	68.6676	81.9901	69.7069	4.55682
	64	69.0217	63.7649	86.17	56.1015	64.0118	73.4574	71.0762	66.8901	72.295	69.1987	2.77038		64		69.7767	41.9487	55.8033	90.4794	70.7005	68.6184	80.5084	68.2622	5.97527
	65	69.9654	70.3425	83.9645	44.4555	65.4912	76.8745	67.2789	67.2934	70.3297	68.444	3.55176		65		67.0084	65.1333	59.2807	86.7111	74.1883	68.4374	78.2741	71.2905	3.46268
	66	70.292	65.9999	83.4423	51.0443	64.6466	76.0618	69.7539	66.19	70.9921	68.7137	2.93961		66		64.0948	51.6448	60.7896	87.3847	72.7677	72.2974	77.2903	69.467	4.42649
	67	64.5971	70.229	83.4793	48.5726	66.94	75.6993	70.8731	68.3941	71.7568	68.949	3.1367		67		65.7414	57.9233	59.9326	87.2423	77.4215	70.2822	77.7084	70.8931	3.99889
	68	63.7013	62.1073	84.3484	49.8779	62.9789	75.5519	69.6945	66.9423	70.7691	67.3302	3.20319		68		66.3747	57.6901	62.4092	85.6323	75.651	71.4377	80.7667	71.4231	3.78723
	69	62.2746	74.4562	81.2088	48.8037	59.6479	78.2813	69.4897	66.6581	70.4086	67.9143	3.33886		69		67.1449	50.6907	59.0684	85.9513	74.9529	71.6713	75.7235	69.3147	4.39627
	70	60.7685	62.0936	78.4281	44.5754	59.1529	80.172	69.8185	66.2843	68.1503	65.4937	3.57617		70		69.8248	59.4643	56.5063	89.2109	72.6823	69.4792	80.2183	71.0552	4.27132
		64.3267	66.9772	82.1814	48.5748	62.6732	77.1533	69.9259	66.8937	70.4154	67.6802	3.23891				66.6361	55.4826	59.7412	87.0843	74.6951	71.0336	78.3414	70.4306	4.17604

## Sheet: Fig2
Fig 2 raw data values
a
P14 Protein lavels (Fold change)
Tanc2		PSD-95		mTOR		p-mTOR		Akt		p-Akt(S473)		GSK3b		p-GSK3b(S9)		PKCa		p-PKCa (S657)		S6		p-S6(S235/236)		4E-BP		p-4E-BP
WT	HT	WT	HT	WT	HT	WT	HT	WT	HT	WT	HT	WT	HT	WT	HT	WT	HT	WT	HT	WT	HT	WT	HT	WT	HT	WT	HT
1.29462	0.596055	1.08143	1.11699	0.973635	0.992578	0.899083	3.38807	1.04419	0.924973	1.2185	1.92703	1.16929	1.04162	1.42804	1.5835	1.32738	1.10736	1.3029	1.36055	0.965732	1.16087	0.602281	0.930255	0.540938	1.5415	0.535388	1.78148
1.08308	1.51063	1.18682	1.3267	1.31589	1.79246	0.846367	4.20079	0.928317	0.88867	0.959182	2.43786	1.15887	1.20522	0.976879	1.77662	1.01836	0.966652	0.994022	1.16083	1.08368	1.17636	1.21873	1.62086	1.06883	1.5436	1.10484	1.94495
0.878596	0.43741	1.13558	0.876132	0.974013	0.919152	0.919333	4.17675	0.907132	0.858135	0.920776	2.47152	0.853578	1.02424	0.777623	1.57612	0.879093	0.946623	0.946818	1.07344	1.02517	1.04037	1.26637	0.935244	1.14105	1.46713	1.19436	1.67533
1.18782	1.0118	0.764676	0.774889	0.736543	0.956714	1.33455	9.41327	1.12036	0.983737	0.901835	4.40212	0.818265	0.986642	0.817381	2.26673	0.828968	0.796014	0.885343	0.999309	0.924521	0.948592	0.91259	0.936005	1.24919	1.28916	1.16549	1.68323
1.89017	0.615993	0.748223	0.935592	0.639591	1.08726	0.581323	1.44776									0.803264	0.973695	0.839232	1.01817
1.16177	0.618966	1.08327	1.10552	0.827838	2.11092	0.646764	4.18969									1.14293	1.3581	1.03168	1.27807
0.751261	0.82059			0.803912	0.918982	0.995063	12.5381
1.31983	0.821427			1.72942	1.44084	1.77095	2.22989
b
P14 Protein lavels (Fold change)
TSC1		TSC2		p-TSC2(T1462)		PTEN		p-PTEN (S380/T382/3)		PI3K		p-PI3K(Y458)		ERK1/2		p-ERK1/2		P38		p-P38(T180/Y182)
WT	HT	WT	HT	WT	HT	WT	HT	WT	HT	WT	HT	WT	HT	WT	HT	WT	HT	WT	HT	WT	HT
1.29462	0.596055	1.08143	1.11699	0.973635	0.992578	0.899083	3.38807	1.04419	0.924973	1.2185	1.92703	1.16929	1.04162	1.42804	1.5835	1.32738	1.10736	1.3029	1.36055	0.965732	1.16087
1.08308	1.51063	1.18682	1.3267	1.31589	1.79246	0.846367	4.20079	0.928317	0.88867	0.959182	2.43786	1.15887	1.20522	0.976879	1.77662	1.01836	0.966652	0.994022	1.16083	1.08368	1.17636
0.878596	0.43741	1.13558	0.876132	0.974013	0.919152	0.919333	4.17675	0.907132	0.858135	0.920776	2.47152	0.853578	1.02424	0.777623	1.57612	0.879093	0.946623	0.946818	1.07344	1.02517	1.04037
1.18782	1.0118	0.764676	0.774889	0.736543	0.956714	1.33455	9.41327	1.12036	0.983737	0.901835	4.40212	0.818265	0.986642	0.817381	2.26673	0.828968	0.796014	0.885343	0.999309	0.924521	0.948592
1.89017	0.615993	0.748223	0.935592	0.639591	1.08726	0.581323	1.44776									0.803264	0.973695	0.839232	1.01817
1.16177	0.618966	1.08327	1.10552	0.827838	2.11092	0.646764	4.18969									1.14293	1.3581	1.03168	1.27807
0.751261	0.82059
1.31983	0.821427
c
P28 Protein lavels (Fold change)
Tanc2		PSD-95		mTOR		p-mTOR		Akt		p-Akt(S473)		GSK3b		p-GSK3b(S9)		PKCa		p-PKCa (S657)		S6		p-S6(S235/236)		4E-BP		p-4E-BP
WT	HT	WT	HT	WT	HT	WT	HT	WT	HT	WT	HT	WT	HT	WT	HT	WT	HT	WT	HT	WT	HT	WT	HT	WT	HT	WT	HT
1	0.371528	1	0.866548	1	0.91805	1	0.902938	1	0.850713	1	0.959083	1	0.792824	1	0.734899	1	0.91977	1	0.981771	1	0.910778	1	1.00562	1	0.918997	1	1.16406
1	0.368474	1	1.01109	1	0.903904	1	0.901571	1	0.718582	1	0.829009	1	0.648591	1	0.703059	1	0.928219	1	1.08375	1	0.974943	1	0.699149	1	0.654369	1	0.581971
1	0.648599	1	1.15788	1	1.4184	1	1.2882	1	1.046	1	1.28677	1	1.22467	1	1.59915	1	1.08127	1	1.18934	1	1.15157	1	0.9693	1	1.03733	1	1.03485
1	0.557919	1	1.20112	1	1.14818	1	1.22757	1	1.09409	1	0.996989	1	1.40153	1	1.41552	1	0.8944	1	1.12892	1	1.1497	1	1.04253	1	1.09292	1	1.11512
d
P52 Protein lavels (Fold change)
Tanc2		PSD-95		mTOR		p-mTOR		Akt		p-Akt(S473)		GSK3b		p-GSK3b(S9)		PKCa		p-PKCa (S657)		S6		p-S6(S235/236)		4E-BP		p-4E-BP
WT	HT	WT	HT	WT	HT	WT	HT	WT	HT	WT	HT	WT	HT	WT	HT	WT	HT	WT	HT	WT	HT	WT	HT	WT	HT	WT	HT
1	0.277279	1	0.797552	1	0.688737	1	0.872953	1	0.829286	1	1.3789	1	0.894486	1	1.02771	1	0.739132	1	0.971745	1	0.776511	1	0.692788	1	0.755498	1	0.989453
1	0.441028	1	1.08214	1	1.10444	1	0.838389	1	1.31274	1	0.496088	1	1.05143	1	1.03769	1	0.96769	1	1.02683	1	0.943176	1	0.61324	1	0.945131	1	0.774308
1	0.491349	1	0.817626	1	1.34654	1	0.891255	1	1.33626	1	0.720681	1	1.02072	1	0.982036	1	0.899492	1	0.709991	1	0.758667	1	0.67443	1	0.846877	1	0.89769
1	0.387326	1	0.763407	1	0.958309	1	1.2538	1	0.756686	1	1.27723	1	0.828242	1	0.980384	1	0.897604	1	1.07761	1	1.04451	1	1.46572	1	0.765379	1	0.882919
1	0.509511	1	1.11253	1	1.07148	1	0.725433	1	1.39292	1	0.590548	1	1.15461	1	0.912687	1	1.18952	1	0.918058	1	1.06872	1	0.98719	1	1.26836	1	0.808537
1	0.432728	1	1.30519	1	1.07193	1	0.946127	1	1.17499	1	0.555137	1	0.965035	1	0.889938	1	1.06319	1	0.869811	1	1.11213	1	0.704895	1	1.03236	1	0.864741
f
P14 Protein lavels (Fold change)
Tanc2		mTOR		p-mTOR		Akt		p-Akt(S473)		GSK3b		p-GSK3b(S9)		S6		p-S6(S235/236)		4E-BP		p-4E-BP
GFP	GFP-Cre	GFP	GFP-Cre	GFP	GFP-Cre	GFP	GFP-Cre	GFP	GFP-Cre	GFP	GFP-Cre	GFP	GFP-Cre	GFP	GFP-Cre	GFP	GFP-Cre	GFP	GFP-Cre	GFP	GFP-Cre
1	0.489233	1	0.757787	1	0.899969	1	0.901158	1	1.22443	1	0.852871	1	1.38667	1	0.720277	1	0.820543	1	1.06801	1	1.66893
1	0.613909	1	1.19904	1	2.24433	1	1.1201	1	1.9146	1	1.06319	1	2.27615	1	1.09539	1	2.65965	1	1.9128	1	3.60027
1	0.875695	1	1.12467	1	1.91734	1	0.943999	1	1.82863	1	0.992098	1	1.87955	1	0.609958	1	2.02842	1	1.6883	1	3.3495
1	0.714965	1	1.15342	1	1.1875	1	1.1357	1	1.52757	1	1.04612	1	1.44821	1	0.685907	1	0.935882	1	1.54838	1	1.87274
1	0.327782	1	1.06068	1	1.32596	1	0.644611	1	1.25981	1	0.931199	1	1.43127	1	0.949048	1	1.94124	1	1.15377	1	1.4388
1	0.337277	1	1.11033	1	1.64535	1	1.07016	1	1.78084	1	1.17869	1	1.59772	1	0.677382	1	1.75005	1	1.07828	1	1.37531
h
P28 Protein lavels (Fold change)
Tanc2		mTOR		p-mTOR		Akt		p-Akt(S473)		GSK3b		p-GSK3b(S9)		S6		p-S6(S235/236)		4E-BP		p-4E-BP
GFP	GFP-Cre	GFP	GFP-Cre	GFP	GFP-Cre	GFP	GFP-Cre	GFP	GFP-Cre	GFP	GFP-Cre	GFP	GFP-Cre	GFP	GFP-Cre	GFP	GFP-Cre	GFP	GFP-Cre	GFP	GFP-Cre
1	0.487231	1	1.03165	1	1.05882	1	1.03676	1	0.926209	1	0.822857	1	0.744186	1	1.13408	1	1.91089	1	0.853333	1	0.847737
1	0.57483	1	1.13492	1	0.964497	1	0.77305	1	0.806289	1	0.959108	1	0.534615	1	1.37037	1	0.803571	1	0.615799	1	0.445434
1	0.416236	1	1.51304	1	1.34906	1	1.18494	1	1.12777	1	1.28182	1	1.36975	1	1.41521	1	0.97318	1	0.609272	1	0.596698
1	0.456388	1	0.811321	1	0.832215	1	1.01778	1	1.5641	1	0.996	1	1.20571	1	1.16162	1	1.59887	1	0.569296	1	0.579327
1	0.480281	1	1.1358	1	1.15748	1	1.05042	1	0.892562	1	1.13355	1	0.731959	1	1.23188	1	1.07534	1	0.843042	1	0.717466
1	0.499094	1	1.02041	1	1.03809	1	0.925163	1	1.47877	1	1.04546	1	1.23762	1	1.43871	1	2.89474	1	0.708197	1	0.665468

## Sheet: Fig3
Fig 3 raw data values
b
fEPSP slope last 5 min (% of baseline)
WT		HT
Veh	Rapa	Veh	Rapa
157.154	132.69	138.048	159.994
149.388	140.189	156.163	147.499
145.25	155.327	124.306	164.702
192.271	181.431	138.978	134.567
182.204	178.609	125.475	145.411
160.703	144.65	133.908	135.812
144.676	170.867	139.73	166.486
124.266	146.748	131.132	149.458
154.581	147.506	115.893	133.912
172.768	205.787	119.377	148.152
	156.68	95.9889	148.285
	152.172	137.124	142.768
	137.12		188.092
	178.352		142.402
			160.84
c																					c					c
WT										HT											Number of crossings					Swim speed
Veh					Rapa					Veh					Rapa						WT		HT			WT		HT
Day 1	Day 2	Day 3	Day 4	Day 5	Day 1	Day 2	Day 3	Day 4	Day 5	Day 1	Day 2	Day 3	Day 4	Day 5	Day 1	Day 2	Day 3	Day 4	Day 5		Veh	Rapa	Veh	Rapa		Veh	Rapa	Veh	Rapa
28.333	46	46.667	43.333	39.333	57.667	48	48.333	36.667	36	43.667	40.667	40.667	15	35.333	40.333	42.333	26	48	32.333		2	1	0	1		18.4922	19.1249	15.0384	22.1267
42.333	18	21	20	29	40.333	8.3333	13.333	9	15.667	60	54.333	57	29.667	37	32.667	48.333	28.667	7.6667	13.667		3	2	3	5		19.3967	17.1963	15.0567	19.3525
52	50	60	27	37	56	45.667	41.333	42.333	30.667	44.667	8.6667	60	28	60	60	46.667	34.667	50.667	25.667		2	2	0	2		22.8266	17.2507	14	19.6513
41	34.667	4.6667	36.667	27.333	60	42.667	33.333	39.333	33.667	51.667	49.333	60	60	53.333	58.333	54	25.667	43.667	21		3	5	0	2		21.953	20.463	15.0261	17.3876
60	43.667	28	5.6667	12	51	52.667	46.667	27.333	21.667	41.333	25	49.667	49	60	46.667	51	28.333	30.333	9.3333		3	2	0	1		19.0623	25.7039	13.0368	18.6234
46.667	44.333	33	34.333	55.667	52.667	30.333	18	16	27	60	40.333	37.333	27.333	26.667	43.333	44.333	38	37	25.667		3	2	1	1		15.2541	25.8634	19.5901	22.1282
54	47.333	46.667	34.667	17.333	36.333	48.667	47	44	22	60	27.333	36.667	47	27	60	60	60	38.333	47		2	1	1	2		13.9592	23.0606	18.8515	10.5164
60	32.333	30.333	36.667	24.667	40	28.333	14.333	15.333	12.333	60	20.333	43.333	16.667	44.333	60	42.333	23.667	28	33.667		5	1	4	1		18.0634	14.6763	16.363	18.0709
43	42	17.667	3.3333	10.333	60	60	51.333	37.667	15.333	60	60	60	24.667	29	57.333	27.333	26.333	6.6667	13.667		4	0	1	4		19.4301	8.89669	19.639	16.5735
53.333	28	11.667	4	11	60	56.667	47.667	40	29.667	60	60	49.333	35	36.667	60	57.667	33.667	26	34.667		1	2	1	0		20.4722	22.362	16.6842	18.7515
60	38.333	29.667	31.667	40.667	43	36.667	24	28.667	22.667	54.667	60	46.667	13.667	19.333	45.333	41.333	41	19.667	9		4	3	0	8		15.1581	21.07	16.8374	18.7483
60	24	20	12	10	52	26	14.333	20	24.333						60	21.667	33.667	13.667	19.667		1	3		3		23.612	21.6691		17.3597
54	41	45	26	14	60	20.333	2.3333	6.6667	11.667						60	47	24	39.333	25.667		5	2		7		21.4796	19.5906		18.9454
60	17	22	12	10	45.667	43	50	34.667	15						54	25.667	8.6667	9.3333	8		1	1		2		18.7047	17.7761		17.0424
53.333	44.333	44.333	51.667	30	46.333	32.667	39.333	24.667	28.333						44.333	60	40	11.333	31.667		8	6		2		15.8798	21.7613		19.3522
57	13.333	10	20.667	15.333																	3					20.6098
d																									d
WT												HT													Distance moved
Veh						Rapa						Veh						Rapa							WT		HT
10	20	30	40	50	60	10	20	30	40	50	60	10	20	30	40	50	60	10	20	30	40	50	60		Veh	Rapa	Veh	Rapa
3776.27	2857.22	3078.13	2451.26	2453.85	2270.83	4171.41	2876.94	2125.78	1838.45	1588.13	2214.63	4358.53	3144.9	3124.18	2702.06	2226.13	2244.43	3613.15	3086.38	2290.63	1395.19	2435.94	2290.25		168.876	148.153	178.002	151.115
4383.86	3447.19	2902.12	2459.87	2607.98	1300.95	4300.17	3039.66	2608.54	2766.71	2247.07	2295.98	3674.36	2845.93	2926.32	3022.03	3096.91	2454.12	3983.68	3638.99	3231.41	2589.05	2174.3	3395.05		171.02	172.581	180.197	190.125
3569.25	2138.03	2355.2	1684.42	1779.53	1532.4	3232.13	2540.56	2765.62	1967.39	2724.33	2351.03	4312.18	3113.35	2582.44	2247.42	1807.59	1892.48	2567.67	2173.3	1828.32	1711.99	2394	2076.72		130.588	155.811	159.555	127.52
2892.51	2478.21	2782.55	2349.11	2818.61	2500.53	2391.93	2472.73	2317.98	2603.24	2312.66	2143.37	3970.83	2562.5	2270.36	2458.35	1757.77	2658.17	3199.76	2653.08	2022.09	2426.57	2042.31	2013.55		158.215	142.419	156.78	143.574
3412.35	2555.89	2614.86	1965.66	2143.8	2560.18	3518.14	2353.87	1793.2	1860.9	1460.6	1247.19	3535.06	2794.12	2829.31	2522.38	2095.63	2056.37	2848.47	2583.52	2449.62	2152.5	2096.21	1981.84		152.527	122.339	158.329	141.121
3381.86	2193.15	1925.94	1586.51	2090.47	1705.9	2879.08	2328.14	1934.86	2212.21	1401.73	1776.15	3956.06	3039.52	3773.22	3214.2	3433.23	3037.75	3281.08	2769.86	2739.22	2271.28	2107.36	2214.25		128.838	125.322	204.54	153.831
3822.25	2831.31	2862.77	2589.45	2344.99	2354.31	3249.29	3181.87	2796.21	1949	2796.24	1717.05	5171.38	3470.18	3462.19	3559	2395.96	3327.68	3682.46	3436.5	3368.33	3110.5	2179.87	2436.53		168.051	156.897	213.864	182.142
2845.04	1951.38	2403.57	2475.62	1832.03	2260.56	2961.02	2040.42	1984.64	2126.6	1212.49	1432.04	4912.62	3648.93	3231.65	2679.58	2277.14	2122.38	2859.13	1894	2173.58	2501.59	2231.48	1969.33		137.682	117.572	188.723	136.291
4503.09	2991.73	3197.45	3161.42	2759.65	1971.84	2998.62	2433.68	2407.9	1768.05	1147.5	1893.87	4877.93	3454.38	2783.09	3171.66	2925.37	2271.46	3327.57	2859.66	2536.21	2697.78	2204.8	2752.26		185.852	126.496	194.839	163.783
3745.39	2819.8	2743.39	2003.36	2131.1	2307.15	2532.35	1750.53	1597.64	1469.48	1585.04	1275.65	5006.28	4144.35	4233.72	3647.3	3376.39	3733.64	2794.05	1631.84	1652.87	1374.25	1174.03	891.72		157.502	102.107	241.417	95.1876
4794.35	2857.71	2494.09	2204.89	2504.13	1462.32	3849.91	2908.24	1910.82	2456.66	1946.77	1518.88	4390.58	3011.23	2972.06	2928.05	2363.98	2262.86	4064.2	3060.17	2486.03	2615.99	1751.02	1876.67		163.175	145.913	179.288	158.541
3919.74	2774.14	2634.53	1992.93	2108.6	2006.85	3458.43	2638.36	2751.18	2350.73	2304.54	1885.13	4277.34	2852.68	2335.65	2384.46	1724.68	2116.51	3276.01	2476.71	2174.78	2064.16	1715.83	2089.09		154.368	153.884	156.913	137.966
4101.89	3069.27	3170.64	3232.92	2383.79	2314.93	3815.36	2374.25	2137.81	1798.37	1735.53	1288.81							3914.61	2580.6	2409.21	2044.01	1706.82	1938.16		182.734	131.501		145.934
4149.95	3085.15	2742.74	2466.93	2809.65	2132.23	3676.49	2304.8	2496.16	2016.89	2357.51	2014.13							3519.61	3126.97	2557.64	2428.68	2049.29	2328.34		173.867	148.66		160.105
4342.74	2807.07	2727.45	2053.89	2028	2197.86	3864.13	2675.31	2182.25	3599.62	2307.44	1793.16														161.57	164.219
						3787.58	2566.81	2375.08	1551.57	1686.71	1771.38															137.391
e
Open arm				Closed arm
WT		HT		WT		HT
Veh	Rapa	Veh	Rapa	Veh	Rapa	Veh	Rapa
99.2305	137.334	82.7477	50.1157	399.925	303.564	360.353	509.766
133.931	89.2874	130.394	136.267	313.974	382.107	280.408	265.66
123.254	51.5838	210.072	185.248	346.806	458.716	234.363	275.269
165.095	198.861	131.195	91.0892	312.106	285.012	302.296	285.279
117.181	58.257	151.615	140.604	316.109	395.854	319.179	330.323
94.4925	22.155	64.3964	53.3189	396.522	457.114	424.682	485.876
104.502	118.783	96.7614	168.432	357.817	400.792	332.592	306.166
132.129	120.451	135.8	179.175	306.567	383.108	284.278	331.258
68.2668	140.871	163.16	93.4915	375.901	375.835	318.712	399.858
104.903	175.372	142.139	86.7516	380.973	277.805	307.768	354.547
74.5396	128.192	166.83	100.498	365.825	351.411	288.416	365.691
71.47	136.467	221.15	113.778	421.212	329.189	251.847	377.903
67.8664	118.383		65.3306	364.824	348.675		414.272
124.989	59.1913		77.4759	369.095	406.331		350.21
123.387	111.976		61.3934	371.697	340.734		429.687
124.188	99.4307			280.942	327.587
	93.5583				398.123
	82.8144				434.626
	135.332				318.312

## Sheet: Fig3 b-1
Fig 3 b-1 raw data values
	b
			WT-Veh																HT-Veh																HT-Rapa
			2016-0524-1	2016-0523-AMA-1	2016-0523-AMA-2	2016-0601-2	2016-1101 WV1-1	2016-1101 WV1-2	2016-1101WV2-1	2016-1101 WV3-1	201611-1 FROM WANG	2016-1111-WV1							2016-0524-1	2016-0524-2	2016-0524-3	2016-0531-1	2016-0531-2	2016-1104-HV1-1	2016-1104-HV1-2	2016-1104-HV1-3 SEIL RIG	2016-1107 3	2016-1107 3-1	2016-1107-HV1-1 KKD	2016-1107-HV2					2016-0523-PB-1	2016-0525-AMB1	2016-0602-2-RIG1	2016-0603-1	2016-0603-2	2016-1108-HR1	2016-1108-HR1 Wang	2016-1108-HR2-1	2016-1108-HR2-2	2016-1108-HR2 Wang	2016-1109-HR3-1	2016-1109-HR3-2	2016-1109-HR4 KKD	2016-1109-HR4-2	2016-1109-HR4-1 Wang
			157.154	149.388	145.25	192.271	182.204	160.703	144.676	124.266	154.581	172.768			158.326	6.27992			138.048	156.163	124.306	138.978	125.475	133.908	139.73	131.132	115.893	119.377	95.9889	137.124	129.677	3.33433			159.994	147.499	164.702	134.567	145.411	135.812	166.486	149.458	133.912	148.152	148.285	142.768	188.092	142.402	160.84
															Slope	SEM			Slope												Slope	SEM
	-20		91.5799	94.2127	104.914	97.5292	97.562	104.235	92.2287	103.479	93.9479	98.98			97.8668	1.57473		-20	104.116	99.3016	97.3466	100.812	97.3029	101.302	99.8319	91.467	97.6342	100.932	103.16	93.7903	99.0046	1.07234		-20	101.437	102.584	93.3888	89.4522	101.569	93.6876	99.4272	105.824	96.6599	90.463	98.6199	98.4434	95.868	99.3924	88.5166
	-19		96.2032	100.54	102.772	97.0146	98.9702	106.297	97.9166	97.5361	98.4595	100.098			99.5807	0.960621		-19	103.814	103.183	93.7775	94.9627	99.0272	95.4735	98.3924	95.8472	97.6269	99.0606	100.355	96.7456	98.1165	1.05977		-19	102.716	98.4411	99.9427	87.5382	102.057	95.9841	87.9262	90.5805	106.986	103.183	99.2887	98.7374	100.65	100.652	89.7786
	-18		93.5134	103.002	102.298	95.347	103.815	101.02	94.7864	100.616	94.3118	99.1387			98.7849	1.24504		-18	100.826	101.528	96.1291	98.7484	100.187	100.209	99.2817	95.2006	97.5789	99.7346	102.867	96.4589	98.9425	0.649324		-18	103.955	104.335	101.249	88.2374	101.013	103.773	98.7485	91.7044	104.823	100.598	97.0361	98.3874	95.937	99.8867	99.9462
	-17		99.1566	103.218	98.3506	97.8881	101.35	99.1133	100.791	102.635	100.223	101.079			100.38	0.559697		-17	103.046	100.576	99.2904	102.467	100.573	101.277	101.068	93.9722	99.9726	100.693	93.7149	94.2248	100.293	0.78354		-17	91.7508	102.096	97.8101	91.8821	103.643	97.5478	100.528	101.645	104.845	109.459	98.6321	94.0057	93.3402	103.599	102.514
	-16		101.395	100.61	97.3164	97.162	98.812	99.6461	96.6488	101.686	102.382	101.254			99.6912	0.662293		-16	103.004	96.7289	108.171	102.484	97.8321	100.628	100.736	98.3584	100.408	105.831	104.217	104.579	101.418	1.13061		-16	103.478	101.667	98.1903	89.5177	104.39	101.492	99.5015	98.2326	101.618	104.997	95.5631	100.811	97.6345	99.3883	97.39
	-15		100.971	98.1987	98.4679	101.996	102.757	98.6259	100.769	100.367	102.445	103.781			100.838	0.614527		-15	100.611	98.6913	105.208	97.0528	97.9471	104.403	95.6942	95.5157	99.5688	105.521	99.0297	96.3054	100.021	1.20554		-15	102.462	96.3373	100.32	87.8786	102.545	92.834	94.4183	97.3745	98.027	99.3317	95.2376	96.9379	91.2682	97.8821	97.7072
	-14		101.695	99.804	100.816	99.9903	105.104	102.094	96.8477	96.1803	98.775	102.576			100.388	0.850934		-14	102.393	102.737	101.068	102.592	98.7537	99.6958	98.8871	101.477	98.5307	104.339	105.724	98.4688	101.047	0.633868		-14	98.294	98.6332	97.5126	88.7793	99.7658	104.248	97.6238	98.4666	99.3648	94.0737	99.847	99.6265	104.859	99.1549	100.801
	-13		97.3831	101.887	99.4123	97.5758	100.585	100.064	98.6288	98.4075	103.768	101.379			99.909	0.644722		-13	95.7447	99.8261	100.421	100.494	99.2781	100.67	101.44	100.126	101.826	99.4387	102.752	95.8238	99.9264	0.529278		-13	99.1285	101.423	95.6408	88.686	101.345	105.058	94.616	97.2755	102.151	94.6067	96.3675	100.52	98.983	103.28	90.0686
	-12		101.186	103.93	98.7113	98.6704	99.5757	95.7499	98.5668	95.4537	101.415	100.012			99.327	0.807725		-12	100.745	97.2684	99.4867	101.348	99.2749	100.386	99.3246	107.483	97.9357	99.7083	101.215	99.5272	100.296	0.886295		-12	99.4067	98.4592	103.216	86.4914	99.9316	103.509	100.623	99.8185	100.682	97.2768	97.3454	98.4177	102.021	100.295	94.2273
	-11		100.774	99.7684	104.918	100.338	96.404	102.025	97.7118	95.3733	99.468	102.36			99.9141	0.90928		-11	99.2087	99.1976	100.043	103.444	101.464	94.0462	99.1902	100.062	96.3601	98.837	101.111	102.317	99.1854	0.812078		-11	100.23	98.2046	99.3311	90.2924	102.321	105.855	99.228	97.8993	106.018	104.045	99.0174	99.858	102.795	101.058	91.9562
	-10		102.489	96.074	99.4832	101.871	101.031	96.0817	105.698	95.851	103.748	103.191			100.552	1.11883		-10	96.9858	97.916	98.1893	104.362	103.667	103.921	99.9307	102.404	96.2576	98.8995	100.73	99.365	100.253	0.971345		-10	101.493	102.46	97.6611	89.2669	99.9571	95.6839	94.9384	96.0591	99.4589	107.619	99.6451	99.6481	96.2938	95.9826	92.5212
	-9		98.5075	97.8332	105.004	100.042	101.314	98.7909	97.1641	97.4331	100.954	99.5686			99.6612	0.743377		-9	98.9248	100.711	101.915	100.96	97.4146	97.158	100.854	100.347	98.4472	101.231	98.6284	102.542	99.7962	0.530953		-9	98.7279	102.119	103.646	91.5115	100.516	98.7933	105.943	97.5775	101.363	94.1585	102.506	105.56	106.498	98.6584	111.074
	-8		102.166	103.069	94.4169	100.457	100.979	101.069	104.629	102.297	102.187	96.1976			100.747	0.988611		-8	97.1101	101.563	99.7004	102.495	101.415	101.641	97.3876	96.7451	101.512	96.1999	97.9725	100.897	99.577	0.775764		-8	94.8224	99.2227	104.01	91.2452	100.45	101.971	103.622	97.9657	93.8821	96.5878	101.779	95.6992	96.0991	99.3269	108.84
	-7		106.838	98.0768	96.7643	96.7176	102.824	95.8998	105.784	99.0191	97.161	98.5123			99.7596	1.24985		-7	101.147	103.366	103.485	102.369	100.939	102.487	100.119	102.086	100.724	101.451	99.1143	103.564	101.817	0.356598		-7	91.6409	99.6249	104.556	93.3078	99.8865	100.173	101.409	101.763	97.4162	96.1552	101.645	104.287	100.687	96.8605	102.444
	-6		97.4233	98.3984	101.755	101.598	103.309	99.8321	102.421	104.864	100.632	99.5756			100.981	0.717194		-6	96.0161	104.497	97.0854	96.5705	101.954	99.7947	99.9185	102.414	103.437	95.0429	99.8977	103.403	99.6731	1.06127		-6	96.2112	98.376	109.317	91.8205	97.6329	100.754	100.483	103.851	96.6602	92.7515	102.709	97.9393	106.414	101.679	107.558
	-5		101.865	98.2352	95.5745	96.9551	94.6606	102.275	103.905	103.171	100.352	98.8535			99.5847	1.02283		-5	99.2358	97.9429	98.2617	96.3088	100.072	99.2856	99.9954	105.468	104.344	96.1648	96.8992	99.8993	99.7079	0.969547		-5	104.557	98.213	98.273	94.1945	98.4866	97.8963	99.8923	101.162	98.6591	106.164	102.443	104.407	103.158	101.249	101.094
	-4		103.04	103.544	101.377	103.329	92.1622	103.268	97.3266	104.483	105.142	101.571			101.524	1.24635		-4	96.0101	98.5004	98.8714	98.2618	100.781	102.073	98.0717	102.101	97.8566	96.7961	98.4785	106.134	98.9322	0.657924		-4	107.418	98.2033	95.0655	93.9638	97.1778	99.1504	98.0366	104.735	97.5144	104.021	102.939	103.086	100.826	97.7174	101.358
	-3		100.565	101.444	99.6596	105.144	98.7075	100.269	102.17	97.3893	97.926	98.4979			100.177	0.734082		-3	103.831	99.7768	102.685	96.0739	100.372	101.465	102.321	103.092	98.3162	98.0642	98.4424	105.511	100.6	0.799785		-3	100.396	99.8783	99.9594	94.6617	93.0462	96.6747	108.856	104.82	97.6227	103.475	100.38	104.01	102.865	99.7427	103.813
	-2		100.284	100.96	97.2683	103.175	98.8044	98.0907	101.181	98.4474	100.016	96.8847			99.5113	0.621336		-2	97.2962	97.1176	99.5144	100.548	97.8662	98.9297	104.818	103.3	106.659	102.127	100.305	103.114	100.818	1.04421		-2	100.477	99.7549	101.695	94.2074	94.6121	104.209	108.859	106.762	95.7926	96.1657	104.033	101.51	105.967	101.894	110.981
	-1		102.965	97.1928	100.721	107.199	101.274	95.5535	104.825	105.311	96.6889	96.492			100.822	1.32668		-1	99.9345	99.5701	99.3502	97.6467	103.879	95.1532	102.74	102.533	105.005	99.9297	95.3855	97.3303	100.574	0.944976		-1	101.399	99.9677	99.2155	94.2074	99.655	100.706	105.319	106.485	100.457	104.867	104.965	98.1091	97.836	102.3	107.411
			100	100	100	100	100	100	100	100	100	100			100	0			100	100	100	100	100	100	100	100	100	100	100	100	100	0			100	100	100	100	100	100	100	100	100	100	100	100	100	100	100
	1		232.939	226.856	243.695	204.3	239.015	203.131	177.315	194.18	188.184	244.845			215.446	7.87358		1	204.013	235.49	184.484	180.334	161.061	166.056	200.813	184.418	150.131	157.819	141.785	174.222	182.462	8.16857		1	218.693	188.216	168.587	231.961	241.867	161.977	222.849	191.054	183.76	185.185	160.923	144.676	274.599	156.455	178.523
	2		197.264	197.411	214.889	196.637	217.991	178.777	153.015	178.828	163.217	212.332			191.036	6.97512		2	186.581	202.869	170.517	156.146	150.06	151.309	182.872	168.048	143.729	150.642	136.813	159.933	166.277	6.13755		2	191.139	170.594	154.462	211.284	218.162	134.174	192.838	173.494	163.18	153.654	146.293	141.296	242.271	146.451	173.149
	3		180.78	177.303	197.566	173.709	206.285	177.496	150.24	175.302	146.254	201.303			178.624	6.26685		3	174.713	197.579	165.507	147.183	141.204	140.43	171.441	164.044	138.128	134.761	135.834	154.159	157.499	6.4633		3	181.352	155.386	143.854	197.831	202.676	127.921	190.696	158.529	155.599	141.472	134.258	137.818	221.91	138.346	162.709
	4		174.415	174.54	186.512	172.565	205.118	166.917	146.448	167.101	143.343	192.072			172.903	5.99878		4	170.895	190.05	159.059	143.977	140.222	138.242	163.785	160.084	135.63	129.745	123.916	150.408	153.169	5.96365		4	176.732	153.665	144.697	187.574	195.796	130.55	190.101	155.433	147.751	134.917	135.26	134.251	224.373	141.241	167.187
	5		167.627	167.669	176.591	166.76	203.867	171.85	145.891	167.73	152.855	192.296			171.314	5.34955		5	155.841	184.333	153.556	141.272	142.469	141.964	164.885	157.085	131.454	129.899	128.95	149.141	150.276	5.20896		5	165.998	155.788	143.927	175.845	186.318	126.958	178.687	153.538	141.103	151.97	133.264	138.826	231.125	139.701	170.097
	6		171.115	167.496	167.128	167.633	185.353	166.102	143.013	163.392	158.799	184.625			167.466	3.82878		6	155.29	177.587	156.432	143.64	140.591	140.014	158.146	152.977	130.538	134.742	126.716	149.968	148.996	4.39163		6	165.491	153.129	154.531	175.547	181.453	127.941	166.545	153.322	135.158	143.953	134.553	134.401	227.806	143.689	169.975
	7		165.518	167.147	165.698	170.786	187.85	161.852	143.828	161.153	155.299	190.036			166.917	4.36917		7	152.834	180.442	146.986	136.732	142.789	140.661	160.985	150.49	130.886	124.495	125.72	149.314	146.73	5.04301		7	163.184	152.504	143.887	172.433	175.945	124.524	177.945	150.57	132.77	146.434	141.464	136.483	218.695	144.729	165.742
	8		160.223	160.363	161.924	162.591	190.931	163.797	142.66	154.946	169.247	187.924			165.461	4.56434		8	150.125	180.538	152.622	137.116	143.229	137.373	152.14	144.696	120.09	122.229	122.556	141.213	144.016	5.42749		8	156.303	147.892	146.317	165.256	168.737	129.959	178.806	150.252	133.022	143.046	144.119	138.618	211.418	142.596	172.355
	9		161.307	152.473	158.193	166.451	185.366	158.86	147.535	156.142	170.754	181.991			163.907	3.8942		9	145.667	174.881	150.705	129.948	134.191	140.975	152.075	146.769	121.975	121.264	120.745	145.18	141.845	5.09099		9	154.539	146.676	146.168	168.497	170.677	124.863	180.898	152.215	129.143	142.804	142.546	137.493	202.703	138.365	163.055
	10		157.669	153.053	165.139	174.494	185.09	160.699	140.834	152.339	169.888	187.144			164.635	4.67377		10	144.406	172.664	144.059	133.302	130.363	139.504	157.805	132.848	127.09	122.425	120.419	143.553	140.447	4.81027		10	157.033	145.544	147.249	159.301	169.398	130.935	161.681	150.576	131.303	133.696	146.58	135.672	188.328	141.786	160.43
	11		153.924	149.154	160.238	170.747	192.205	162.695	145.131	148.625	159.405	181.558			162.368	4.8005		11	142.215	177.156	150.46	133.348	136.026	141.708	146.332	138.198	117.489	121.522	115.388	141.499	140.445	5.2147		11	156.77	148.785	146.317	160.24	166.672	124.908	174.616	148.452	139.032	142.046	140.548	138.976	158.555	142.118	179.254
	12		149.139	149.96	162.644	169.471	185.91	162.954	141.556	148.016	164.222	177.092			161.096	4.44376		12	141.732	169.312	145.574	128.38	140.212	135.27	144.937	132.737	125.066	115.36	113.695	135.995	137.858	4.60927		12	150.281	144.399	149.69	155.571	161.009	129.973	179.914	147.327	141.759	135.732	145.256	136.085	155.607	138.597	163.93
	13		154.587	155.615	160.681	168.587	186.916	165.214	139.041	149.511	168.415	182.474			163.104	4.59858		13	137.887	177.769	142.009	130.767	134.529	137.107	148.148	125.016	119.907	120.818	112.549	138.749	137.395	5.32633		13	151.932	145.463	140.018	154.614	160.276	124.515	179.249	148.149	140.135	134.902	150.496	138.491	154.907	143.426	159.596
	14		142.793	144.918	154.784	166.401	181.991	159.792	139.497	146.935	162.853	180.217			158.018	4.7656		14	139.027	173.349	144.44	127.228	130.853	138.229	145.336	129.993	117.645	123.289	113.682	136.669	136.939	4.94037		14	149.708	141.575	148.946	150.048	159.25	130.17	170.011	150.54	134.561	134.714	148.926	136.702	152.443	139.999	161.55
	15		147.66	144.769	156.05	171.101	182.294	161.015	147.164	143.884	170.65	180.702			160.529	4.69611		15	134.627	176.526	144.736	131.903	130.903	140.902	151.005	128.63	116.652	115.889	108.119	137.87	137.178	5.60926		15	149.353	140.25	151.664	147.521	158.701	125.258	155.526	148.863	128.853	131.992	147.182	132.781	155.437	141.974	165.07
	16		143.953	141.584	153.899	164.328	182.518	164.664	148.434	145.942	169.091	183.525			159.794	4.88591		16	134.861	176.25	139.406	126.381	126.755	135.147	142.119	117.078	123.834	119.499	104.161	139.41	134.133	5.36721		16	151.209	135.916	163.082	146.681	155.615	126.759	166.412	147.264	129.935	127.123	145.084	138.575	150.089	140.097	156.89
	17		140.601	143.674	156.803	165.648	185.8	161.808	138.284	149.347	163.789	175.147			158.09	4.8834		17	144.111	181.597	144.233	131.908	130.079	135.165	144.511	127.772	124.226	116.333	113.088	133.629	137.993	5.6676		17	147.361	144.657	153.697	145.353	154.338	129.706	173.635	147.097	132.806	140.953	146.948	138.339	160.06	147.271	169.527
	18		138.495	143.492	160.809	170.579	182.83	154.649	145.067	144.157	163.442	169.158			157.268	4.5855		18	131.004	177.092	139.614	130.811	127.282	145.199	144.128	124.308	122.219	118.139	107.542	135.478	135.98	5.40147		18	147.81	141.181	156.019	145.834	155.498	119.268	152.596	147.069	133.225	135.917	148.462	139.609	141.128	141.465	156.238
	19		143.586	154.613	150.925	176.24	181.968	165.096	145.624	146.045	165.244	175.523			160.486	4.4977		19	133.36	174.814	137.138	127.273	133.493	135.861	144.881	120.162	122.352	122.726	109.023	137.911	135.206	5.03671		19	140.017	138.108	156.088	145.138	152.155	125.766	165.723	146.069	135.792	133.421	143.18	133.051	159.098	142.471	159.881
	20		137.081	149.671	152.485	174.777	183.235	163.876	147.96	146.141	156.574	168.029			157.983	4.51442		20	129.381	171.139	135.96	129.055	133.049	137.162	143.696	119.024	123.18	118.79	103.953	130.744	134.044	4.83794		20	149.293	140.042	165.185	145.194	153.201	122.624	172.459	145.514	133.288	132.381	143.007	134.798	158.158	139.931	164.378
	21		153.321	144.596	152.74	174.425	185.962	161.733	144.124	147.631	161.12	173.004			159.866	4.46581		21	129.832	174.056	140.16	130.729	132.296	138.281	151.832	119.75	123.568	124.766	110.126	135.582	136.527	5.10229		21	151.322	141.743	161.128	146.356	155.619	119.611	173.63	142.813	135.883	140.949	150.336	136.137	154.253	140.026	163.748
	22		149.201	141.221	152.973	173.378	185.251	161.101	149.536	140.72	150.066	178.282			158.173	4.96339		22	126.311	169.794	143.964	131.051	131.832	136.337	142.154	122.526	124.006	122.184	103.088	131.902	135.016	4.5775		22	141.762	139.65	171.929	140.703	154.127	119.831	168.293	145.458	135.2	127.085	141.958	138.629	163.944	146.113	162.506
	23		146.404	143.661	149.559	176.49	185.838	163.178	144.424	142.238	155.004	171.753			157.855	4.92799		23	129.024	161.653	138.298	125.774	131.895	144.15	144.538	118.546	128.805	125.431	101.032	136.624	134.812	3.98158		23	140.724	144.071	161.614	141.328	155.835	121.509	154.196	146.786	139.167	138.546	139.539	133.099	157.285	141.335	166.616
	24		148.465	145.094	151.993	178.79	184.784	162.571	148.534	143.409	155.212	166.171			158.502	4.5198		24	130.102	172.754	145.512	129.208	129.908	142.205	147.092	116.957	122.09	121.212	103.913	140.001	135.704	5.26497		24	150.1	138.882	166.891	142.899	155.842	122.105	180.381	143.879	149.165	133.684	142.372	139.311	160.518	142.59	160.329
	25		151.543	144.599	149.113	177.064	184.362	162.443	149.499	141.992	148.524	165.706			157.484	4.53799		25	122.57	173.531	139.944	129.62	132.656	141.127	146.62	125.659	120.012	118.526	98.8172	137.139	135.027	5.22165		25	139.298	140.131	160.225	143.887	155.167	124.27	179.273	144.244	140.158	130.141	144.088	146.283	167.909	142.475	158.212
	26		147.717	139.33	158.816	173.883	185.994	155.919	140.751	144.909	153.912	168.529			156.976	4.80889		26	128.996	174.278	137.417	132.624	131.485	129.587	143.079	121.354	124.732	121.124	103.173	139.628	134.467	4.92004		26	142.666	139.526	163.668	141.092	153.992	118.937	168.13	147.365	141.333	137.917	140.52	143.532	165.572	135.447	162.181
	27		142.666	144.794	152.815	173.458	188.145	161	151.577	143.008	153.999	168.436			157.99	4.69517		27	127.053	175.242	137.362	131.47	127.887	128.161	133.796	116.006	117.551	116.708	100.158	133.272	131.124	5.42529		27	141.262	139.557	171.772	140.251	156.096	122.297	155.038	149.109	141.322	136.139	145.106	146.178	177.153	141.544	161.815
	28		137.502	146.534	149.776	178.534	185.442	162.279	152.78	145.052	147.415	172.654			157.797	5.09205		28	125.904	174.248	136.8	131.876	129.893	122.724	143.653	139.573	124.296	120.208	99.8152	135.827	134.917	4.99111		28	147.828	142.223	171.375	138.584	154.964	123.757	160.046	147.657	140.906	132.547	146.037	143.324	172.161	139.006	153.19
	29		139.435	142.033	148.532	188.483	183.692	158.698	144.657	139.814	149.39	163.401			155.814	5.62068		29	134.773	173.931	138.004	131.454	129.646	128.251	138.007	135.594	116.594	120.252	102.523	136.877	134.651	4.91703		29	147.995	147.955	170.303	139.331	154.409	113.52	177.378	150.532	137.892	138.509	140.739	146.221	159.552	136.493	167.045
	30		141.947	148.207	149.563	174.152	185.614	159.686	148.346	146.534	147.016	168.031			156.91	4.57662		30	131.553	187.591	131.522	130.711	129.35	120.616	143.191	134.15	122.812	113.285	98.8629	133.085	134.478	6.43962		30	139.881	147.167	183.594	142.482	157.947	120.457	161.252	151.786	136.674	133.64	141.649	149.088	167.842	142.043	157.964
	31		136.264	139.891	142.741	173.129	184.982	161.412	142.344	141.617	150.239	163.009			153.563	5.16799		31	142.541	178.974	135.381	136.355	122.736	125.089	141.397	142.248	113.325	115.879	96.1321	132.999	135.392	5.93344		31	143.291	149.546	170.631	141.188	155.954	121.428	165.349	147.075	138.538	139.279	145.909	148.848	166.92	136.62	161.733
	32		138.811	142.71	141.277	178.145	185.215	158.598	144.55	143.79	158.781	169.384			156.126	5.2772		32	139.627	176.667	131.271	130.646	129.389	129.628	139.631	140.214	115.673	114.656	97.4958	135.523	134.74	5.46312		32	140.071	146.993	172.734	139.96	159.531	118.159	173.635	154.078	146.359	148.267	139.094	152.558	165.424	144.097	166.028
	33		143.978	146.339	142.092	175.983	187.89	155.194	147.362	141.659	164.533	162.796			156.783	4.99042		33	139.598	162.998	129.47	133.687	133.401	125.176	146.32	128.921	112.044	118.671	96.9836	136.152	133.029	4.54148		33	142.319	147.638	170.126	142.047	153.371	120.842	159.932	154.643	146.632	151.599	152.842	152.635	161.491	144.648	160.443
	34		146.259	147.252	146.984	177.588	187.86	156.509	151.639	141.064	160.6	171.255			158.701	4.89565		34	132.707	160.383	133.507	132.84	131.483	126.572	140.954	131.676	117.002	115.399	94.6837	133.884	132.252	3.97068		34	141.427	151.827	172.486	139.707	158.355	125.51	154.832	147.917	140.376	149.303	146.45	146.077	176.278	143.894	169.882
	35		138.94	142.575	144.579	183.168	186.837	157.183	145.744	141.88	159.353	162.992			156.325	5.43219		35	130.272	158.079	132.661	129.562	127.718	127.41	142.278	125.69	112.208	118.326	96.3343	138.737	130.42	3.98342		35	141.583	148.939	163.165	141.027	156.765	121.894	153.718	142.951	139.372	142.064	141.663	154.771	183.607	141.465	151.903
	36		144.052	147.849	148.084	189.098	185.494	157.924	135.373	143.3	161.605	166.644			157.942	5.71029		36	127.605	158.911	133.598	135.46	128.159	122.216	143.689	124.035	117.925	112.348	97.375	136.412	130.395	4.25198		36	144.266	148.541	162.626	140.827	156.146	122.578	168.79	146.418	143.855	145.252	143.875	156.666	177.082	136.157	160.016
	37		145.07	143.11	146.379	188.593	187.129	163.783	133.906	143.682	161.415	166.635			157.97	5.97544		37	136.315	155.463	137.667	132.344	129.354	121.992	144.692	120.209	119.641	114.682	92.8697	137.572	131.236	4.02146		37	142.993	149.39	172.338	138.86	152.045	125.785	167.786	148.889	141.54	153.635	140.109	147	190.03	139.313	169.101
	38		140.031	145.446	142.38	186.98	188.92	168.594	140.386	140.676	157.811	165.118			157.634	6.04822		38	134.458	158.792	131.124	136.606	127.092	127.367	146.707	130.691	116.558	113.107	91.6235	140.058	132.25	4.22187		38	142.783	148.87	169.867	136.021	160.728	122.413	161.941	151.393	139.326	151.728	141.877	146.543	185.358	138.463	176.204
	39		139.625	146.557	147.624	188.286	186.724	156.989	135.013	139.175	151.763	163.903			155.566	5.97851		39	141.592	156.706	138.565	132.578	130.436	125.455	143.175	125.756	120.065	111.598	95.473	138.769	132.593	4.09628		39	139.241	146.706	176.483	134.505	165.496	124.162	149.48	144.725	142.174	155.931	139.939	143.288	192.853	136.926	157.337
	40		137.281	151.448	145.214	180.49	186.499	159.871	141.771	135.425	117.388	175.726			153.111	7.03545		40	128.166	154.317	132.005	137.116	124.661	120.88	136.128	128.811	121.453	115.656	88.9059	139.322	129.919	3.46208		40	138.847	149.978	174.321	137.508	167.136	123.224	155.417	148.191	138.851	147.895	139.255	150.058	198.746	139.607	167.045
	41		133.473	144.679	149.141	190.19	184.239	159.491	138.686	138.888	113.333	173.154			152.527	7.63618		41	131.692	157.421	135.299	132.267	128.596	121.073	144.363	118.234	121.983	111.541	90.9051	134.352	130.247	4.24108		41	138.907	146.985	174.619	134.083	163.103	120.661	173.359	148.912	144.135	139.86	136.053	148.418	189.191	139.91	162.466
	42		142.012	147.536	154.492	191.226	185.812	153.053	141.898	137.062	99.4852	174.823			152.74	8.43757		42	130.446	161.294	133.407	134.45	128.44	124.116	142.733	122.637	121.946	116.261	94.4294	136.142	131.573	4.07321		42	139.863	153.388	181.165	137.191	158.58	109.88	177.007	153.693	143.812	148.876	140.038	144.996	187.968	140.204	158.563
	43		137.615	148.041	152.161	187.844	186.118	161.558	139.621	130.828	116.677	173.424			153.389	7.49199		43	133.486	155.021	136.181	137.03	127.704	122.544	144.619	120.748	118.485	121.264	101.137	135.939	131.708	3.75014		43	136.904	148.466	169.629	138.768	150.869	128.14	166.579	146.607	132.875	151.58	136.583	142.937	194.289	142.147	166.414
	44		135.806	149.645	145.171	184.731	179.503	160.317	139.416	133.648	118.445	169.127			151.581	6.76929		44	125.37	158.272	138.816	135.478	126.376	121.642	140.481	125.348	114.154	111.346	103.93	138.21	129.728	4.39865		44	146.126	145.101	167.972	142.048	149.694	124.471	153.118	148.009	128.296	144.192	139.366	146.968	185.292	139.169	167.367
	45		141.918	149.418	148.146	201.7	176.256	167.71	133.592	135.98	130.989	175.484			156.119	7.3388		45	127.64	151.725	132.132	131.383	130.733	124.037	142.44	132.137	121.819	118.362	101.173	139.016	131.241	3.1027		45	138.446	143.557	164.986	140.413	149.837	128.195	160.378	146.679	135.198	149.691	146.2	153.629	185.102	138.662	176.051
	46		135.376	149.485	142.836	187.327	174.444	159.741	136.414	135.116	152.384	175.953			154.907	5.95886		46	132.108	154.808	134.098	132.256	130.613	128.786	143.211	131.745	120.41	112.245	96.876	133.053	132.028	3.63202		46	150.908	146.409	161.772	144.414	150.754	139.269	150.29	148.642	144.113	151.413	142.871	140.928	184.56	139.886	156.269
	47		131.54	149.074	151.537	200.01	181.826	161.214	139.753	135.316	142.286	168.267			156.082	6.93421		47	131.73	153.37	130.124	138.977	126.649	125.47	140.873	133.027	116.318	114.703	104.912	138.93	131.124	3.64761		47	144.468	144.216	178.676	144.587	151.068	131.417	183.655	150.672	134.684	142.618	138.513	151.678	189.781	136.722	163.24
	48		139.028	151.718	145.82	195.26	179.343	160.687	138.571	129.797	147.727	164.501			155.245	6.36273		48	131.304	156.681	124.216	137.907	126.602	128.222	142.156	134.137	118.349	112.032	103.372	139.474	131.161	3.99198		48	141.401	142.884	165.314	138.485	149.587	131.456	169.302	150.986	136.699	141.618	140.804	142.944	184.918	138.983	155.486
	49		139.832	151.133	149.482	195.279	182.87	159.184	145.519	134.806	157.707	174.908			159.072	6.17134		49	127.309	157.09	126.343	136.582	127.303	128.021	144.298	125.645	118.103	111.36	104.171	135.186	130.205	4.11094		49	146.709	143.672	165.899	121.029	144.047	138.649	161.449	147.691	133.106	139.345	141.305	149.491	181.68	142.842	170.79
	50		141.88	149.18	149.946	199.427	181.88	160.69	140.236	130.092	161.262	175.516			159.011	6.74775		50	129.628	160.873	125.416	137.577	125.45	128.659	141.646	120.588	114.713	112.571	98.3607	135.369	129.712	4.49085		50	140.608	147.349	168.964	141.173	149.031	137.129	147.515	145.964	130.16	147.395	145.093	145.472	183.437	143.978	169.955
	51		146.568	152.376	148.652	194.828	181.72	161.48	134.193	134.571	159.959	168.129			158.248	6.14836		51	122.443	158.937	125.791	139.173	126.044	129.596	137.243	114.464	115.804	114.991	96.9902	138.62	128.449	4.35723		51	148.373	150.197	159.381	137.418	148.785	133.219	149.618	145.761	132.377	145.13	147.87	142.815	185.35	147.361	155.791
	52		141.615	148.726	146.761	204.9	183.877	161.207	140.328	125.558	147.328	170.702			157.1	7.44775		52	133.956	162.929	126.893	134.875	125.915	128.207	141.668	109.947	120.559	117.043	96.6609	129.631	130.199	4.65259		52	143.937	149.696	155.096	142.113	150.609	135.054	185.993	147.322	138.147	152.209	143.882	139.578	187.772	141.661	165.478
	53		141.565	148.751	151.336	193.859	178.746	165.583	140.735	124.98	144.247	170.955			156.076	6.5677		53	135.077	157.31	122.145	137.79	127.78	141.585	136.346	119.698	116.647	118.543	98.4061	131.246	131.292	4.04477		53	143.753	152.54	168.785	142.368	149.599	139.134	172.079	149.342	140.711	142.408	148.263	142.137	173.442	137.443	161.326
	54		138.891	151.989	154.135	194.765	182.058	156.242	138.546	131.348	152.838	167.855			156.867	6.27997		54	139.882	158.564	119	136.571	125.224	136.517	138.007	139.139	115.043	115.027	100.041	134.087	132.297	4.3279		54	152.113	153.475	171.851	139.284	150.129	135.872	161.252	150.624	138.586	145.015	149.81	143.663	177.181	141.352	160.838
	55		140.177	148.98	147.514	203.974	182.565	160.417	144.1	124.73	160.756	166.775			157.999	7.16205		55	126.782	162.493	123.996	136.886	129.787	136.24	136.586	128.08	119.205	111.756	95.8712	136.918	131.181	4.30905		55	151.629	149.102	168.994	136.513	147.081	135.689	157.894	148.578	143.582	147.1	149.518	139.98	185.918	140.82	164.094
	56		158.242	150.689	144.433	199.435	182.43	163.756	141.872	125.097	152.578	175.64			159.417	6.86988		56	123.962	153.153	119.74	138.614	127.21	129.448	139.55	130.306	109.676	114.778	97.4831	135.445	128.644	4.05209		56	157.916	151.1	152.665	137.393	150.597	138.104	150.044	150.915	141.501	147.988	151.671	139.018	187.4	141.179	161.611
	57		156.636	149.496	141.692	190.519	183.706	160.577	144.808	121.919	147.279	169.158			156.579	6.46371		57	138.932	159.313	118.309	137.689	124.448	135.054	139.997	129.66	119.782	119.694	97.519	140.109	132.288	4.01316		57	156.34	150.608	164.907	137.429	140.876	131.205	181.537	149.653	136.376	147.71	145.567	142.834	182.71	140.995	153.682
	58		153.443	148.747	146.165	184.865	177.884	160.142	143.25	123.88	162.034	172.191			157.26	5.73686		58	143.275	156.976	131.743	137.529	122.25	129.935	139.411	132.07	122.415	126.065	95.0329	131.522	134.167	3.35979		58	165.264	144.049	172.565	134.276	148.294	131.709	172.788	149.007	133.147	151.58	147.356	138.332	187.741	140.91	166.231
	59		160.813	147.774	147.824	192.03	182.658	157.688	145.623	126.884	159.993	173.924			159.521	6.09002		59	141.14	158.241	126.085	144.005	125.718	140.691	139.628	132.248	112.294	120.386	97.7149	139.078	134.044	4.22421		59	158.46	148.93	166.573	132.979	141.182	142.739	171.582	147.271	127.403	151.154	148.151	143.734	192.042	144.439	157.809
	60		156.635	150.232	146.135	194.506	184.344	161.354	147.824	123.55	151.022	172.929			158.853	6.49413		60	142.931	153.133	125.655	137.055	127.751	134.413	140.066	131.376	115.3	115.963	92.1944	139.465	132.364	3.73567		60	161.988	142.806	166.802	130.758	146.106	135.303	156.477	150.447	131.132	142.326	148.68	149.921	190.569	144.485	164.867
			157.154	149.388	145.25	192.271	182.204	160.703	144.676	124.266	154.581	172.768			158.326	6.27992			138.048	156.163	124.306	138.978	125.475	133.908	139.73	131.132	115.893	119.377	95.9889	137.124	129.677	3.33433			159.994	147.499	164.702	134.567	145.411	135.812	166.486	149.458	133.912	148.152	148.285	142.768	188.092	142.402	160.84
[truncated: 19 more columns]

## Sheet: Fig5
Fig 5 raw data values
a
p-mTOR/mTOR								p-S6/S6
Non-TF	Empty V	Flag-127-1990	Flag-836-1986	Flag-1234-1990	Rapa 1 nM	Rapa 10 nM	Rapa 100nM	Non-TF	Empty V	Flag-127-1990	Flag-836-1986	Flag-1234-1990	Rapa 1 nM	Rapa 10 nM	Rapa 100nM
1.15058	1.00966	0.508716	0.815919	1.00356	0.856137	0.24994	0.128708	1.008	1.03537	0.439511	1.10556	1.07928	0.066378	0.003555	0.002481
0.889381	0.683987	0.450647	0.60583	0.860217	0.561899	0.34281	0.133992	0.973856	1.44121	0.565766	1.14504	0.911977	0.145011	0.018544	0.01343
1	0.877348	0.642285	0.808764	0.965059	0.734423	0.346428	0.164417	0.924682	1.14423	0.246942	0.58361	0.68282	0.036544	0.011506	0.009501
b
p-mTOR/mTOR					pS6K/S6K
mTORC	mTORC+ATP	mTORC-S6K	mTORC+S6K+ATP	mTORC+S6K+ATP+Tanc2	mTORC-S6K	mTORC+S6K+ATP	mTORC+S6K+ATP+Tanc2
1	0.908026	0.620524	1.07665	0.750465	0.009594	1	0.450424
1	0.758533	0.664992	1.20938	0.698824	0.007959	1	0.687555
1	1.31009	1.00387	3.38543	1.66275	0.016304	1	0.870083
c
p-mTOR/mTOR					pAkt/Akt
mTORC	mTORC+ATP	mTORC-Skt	mTORC+Akt+ATP	mTORC+Akt+ATP+Tanc2	mTORC-Skt	mTORC+Akt+ATP	mTORC+Akt+ATP+Tanc2
1	0.799372	1.00675	0.727964	1.10155	0.471907	1	0.795908
1	1.54828	1.39399	1.58039	1.46464	0.399433	1	0.73971
1	1.28552	1.18758	1.52085	1.6101	0.363863	1	0.75769

## Sheet: Fig 6
Fig 6 raw data values
a
Colocalization of Tanc2 and mTOR
+serum	-serum	re-feeding 4 hr	re-feeding 24 hr
0.22	0.72	0.51	0.44
0.23	0.73	0.66	0.49
0.27	0.71	0.51	0.47
0.13	0.63	0.5	0.41
0.41	0.46	0.75	0.44
0.36	0.56	0.63	0.32
0.36	0.58	0.61	0.3
0.34	0.58	0.71	0.37
0.37	0.5	0.53	0.49
0.37	0.58	0.57	0.23
0.37	0.68	0.52	0.21
0.35	0.6	0.5	0.38
0.35	0.52	0.7	0.49
0.17	0.47	0.92	0.22
0.45	0.86	0.58	0.37
0.18	0.89	0.56	0.48
0.01	0.65	0.49	0.09
0.11	0.89	0.6	0.07
0.04	0.64	0.7	0.22
0.32	0.71	0.53	0.33
0.21	0.65	0.6	0.38
0.39	0.75	0.77	0.32
0.44	0.82	0.54	0.19
0.13	0.82	0.73	0.03
b
Colocalization of Tanc2 and mTOR
+serum_veh	-serum 4h_veh	+serum_Rapa	-serum 4h_Rapa
0.3	0.81	0.31	0.43
0.39	0.58	0.28	0.32
0.28	0.88	0.35	0.31
0.19	0.42	0.22	0.2
0.3	0.63	0.41	0.35
0.33	0.86	0.28	0.55
0.18	0.65	0.35	0.14
0.36	0.5	0.42	0.32
0.36	0.6	0.33	0.26
0.01	0.64	0.42	0.35
0.38	0.86	0.21	0.48
0.09	0.63	0.34	0.17
0.08	0.76	0.14	0.29
0.22	0.83	0.4	0.46
0.32	0.44	0.1	0.2
0.28	0.5	0.18	0.11
0.25	0.66	0.22	0.32
0.03	0.72	0.44	0.08
0.43	0.64	0.36	0.34
0.23	0.46	0.09	0.42
0.08	0.71	0.53	0.26
0.09	0.53	0.2	0.4
0.33	0.69	0.27	0.45
0.13	0.78	0.26	0.33
c
mTOR/flag
+serum	-serum
1	2.10485
1	1.48081
1	3.11633
1	2.1533
d
mTOR/flag
Vehivle		Rapamycin
+serum	-serum	+serum	-serum
+serum_Veh	-serum 4hr_Veh	+serum_Rapa	-serum 4h_Rapa
1	2.15782	1.54595	1.03495
1	2.13592	0.9375	1.4974
1	2.26535	1.57943	1.86499
e
mTOR/Tanc2			PSD-95/Tanc			Tanc2/mTOR			PSD-95/mTOR
0	0.5	1	0	0.5	1	0	0.5	1	0	0.5	1
1	0.877736	0.815661	1	0.754545	1.19708	1	0.517055	0.702414	1	1.29915	1.45899
1	0.591115	0.635484	1	1.08958	1.37826	1	0.875858	0.682933	1	0.985801	1.09314
1	0.783797	0.836067	1	0.850014	1.01666	1	0.543815	0.752837	1	1.05929	1.12517
1	0.684893	0.481937	1	1.43271	1.23763	1	1.01329	0.489316	1	0.972047	1.03896
						1	1.04145	0.745629	1	0.915547	0.915392

[truncated: 9 more sheets: Fig 7, Fig 8, Fig S1, Fig S2, Fig S3, Fig S5, Fig S6, Fig S7, Fig S8]
